# Supplementary material for: Chimpanzees adapt their exploration to key properties of the environment
Source: Nat Commun. 2025 Feb 20;16:1807. doi: 10.1038/s41467-025-57022-2 (PMC11842718; doi:10.1038/s41467-025-57022-2)
Supplement: Supplementary file 6 — Source Data [file 41467_2025_57022_MOESM6_ESM.zip]

Archive with 6 entries (6 files):
- SourceData_S02_adaptive_exploration_data_experiment.xlsx
- __MACOSX/._SourceData_S02_adaptive_exploration_data_experiment.xlsx
- SourceData_S01_adaptive_exploration_chimpanzees.xlsx
- __MACOSX/._SourceData_S01_adaptive_exploration_chimpanzees.xlsx
- SourceData_S03_adaptive_exploration_data_proof_of_concept.xlsx
- __MACOSX/._SourceData_S03_adaptive_exploration_data_proof_of_concept.xlsx
