# Supplementary material for: Chimpanzees adapt their exploration to key properties of the environment
Source: Nat Commun. 2025 Feb 20;16:1807. doi: 10.1038/s41467-025-57022-2 (PMC11842718; doi:10.1038/s41467-025-57022-2)
Supplement: Supplementary file 6 — Source Data [file 41467_2025_57022_MOESM6_ESM.zip › SourceData_S02_adaptive_exploration_data_experiment.xlsx]

## Sheet: Data
all_samples	field_site	subject_sex	subject_age	date	subject	trial_no	session	condition	condition_order	counterbalancing	safe assortment	food_pattern	bucket drawn	search_order	searched	searched_left	searched_right	search_assortment	sample_found	sampled_only_0_in_risky	switched_assortment	first_searched_assortment	last_searched_assortment	searched_both_assortments	experienced_variance_risk	choice_side	choice_assortment	reward	exploration_strategy
1	kenya	female	32	2020-03-02	akela	1	1	stable_environment	stable_first	subject5	left	pattern5	1	1	yes	2	NA	safe	0.25	no	NA	safe	risky	yes	yes	left	safe	0.25	comprehensive_exploration_each_prospect
2	kenya	female	32	2020-03-02	akela	1	1	stable_environment	stable_first	subject5	left	pattern5	1	2	yes	1	NA	safe	0.25	no	no	safe	risky	yes	yes	left	safe	0.25	comprehensive_exploration_each_prospect
3	kenya	female	32	2020-03-02	akela	1	1	stable_environment	stable_first	subject5	left	pattern5	1	3	yes	4	NA	safe	0.25	no	no	safe	risky	yes	yes	left	safe	0.25	comprehensive_exploration_each_prospect
4	kenya	female	32	2020-03-02	akela	1	1	stable_environment	stable_first	subject5	left	pattern5	1	4	yes	NA	3	risky	0	no	yes	safe	risky	yes	yes	left	safe	0.25	comprehensive_exploration_each_prospect
5	kenya	female	32	2020-03-02	akela	1	1	stable_environment	stable_first	subject5	left	pattern5	1	5	yes	NA	2	risky	0.5	no	no	safe	risky	yes	yes	left	safe	0.25	comprehensive_exploration_each_prospect
6	kenya	female	32	2020-03-02	akela	1	1	stable_environment	stable_first	subject5	left	pattern5	1	6	yes	NA	1	risky	0	no	no	safe	risky	yes	yes	left	safe	0.25	comprehensive_exploration_each_prospect
7	kenya	female	32	2020-03-02	akela	1	1	stable_environment	stable_first	subject5	left	pattern5	1	7	no	NA	NA	NA	NA	no	NA	safe	risky	yes	yes	left	safe	0.25	comprehensive_exploration_each_prospect
8	kenya	female	32	2020-03-02	akela	1	1	stable_environment	stable_first	subject5	left	pattern5	1	8	no	NA	NA	NA	NA	no	NA	safe	risky	yes	yes	left	safe	0.25	comprehensive_exploration_each_prospect
9	kenya	female	32	2020-03-02	akela	2	1	stable_environment	stable_first	subject5	left	pattern5	4	1	yes	1	NA	safe	0.25	no	NA	safe	risky	yes	yes	left	safe	0.25	comprehensive_exploration_each_prospect
10	kenya	female	32	2020-03-02	akela	2	1	stable_environment	stable_first	subject5	left	pattern5	4	2	yes	2	NA	safe	0.25	no	no	safe	risky	yes	yes	left	safe	0.25	comprehensive_exploration_each_prospect
11	kenya	female	32	2020-03-02	akela	2	1	stable_environment	stable_first	subject5	left	pattern5	4	3	yes	4	NA	safe	0.25	no	no	safe	risky	yes	yes	left	safe	0.25	comprehensive_exploration_each_prospect
12	kenya	female	32	2020-03-02	akela	2	1	stable_environment	stable_first	subject5	left	pattern5	4	4	yes	3	NA	safe	0.25	no	no	safe	risky	yes	yes	left	safe	0.25	comprehensive_exploration_each_prospect
13	kenya	female	32	2020-03-02	akela	2	1	stable_environment	stable_first	subject5	left	pattern5	4	5	yes	NA	3	risky	0	no	yes	safe	risky	yes	yes	left	safe	0.25	comprehensive_exploration_each_prospect
14	kenya	female	32	2020-03-02	akela	2	1	stable_environment	stable_first	subject5	left	pattern5	4	6	yes	NA	2	risky	0.5	no	no	safe	risky	yes	yes	left	safe	0.25	comprehensive_exploration_each_prospect
15	kenya	female	32	2020-03-02	akela	2	1	stable_environment	stable_first	subject5	left	pattern5	4	7	yes	NA	1	risky	0	no	no	safe	risky	yes	yes	left	safe	0.25	comprehensive_exploration_each_prospect
16	kenya	female	32	2020-03-02	akela	2	1	stable_environment	stable_first	subject5	left	pattern5	4	8	yes	NA	4	risky	0.5	no	no	safe	risky	yes	yes	left	safe	0.25	comprehensive_exploration_each_prospect
17	kenya	female	32	2020-03-02	akela	3	1	stable_environment	stable_first	subject5	left	pattern5	2	1	yes	1	NA	safe	0.25	no	NA	safe	safe	no	no	left	safe	0.25	exploration_one_prospect
18	kenya	female	32	2020-03-02	akela	3	1	stable_environment	stable_first	subject5	left	pattern5	2	2	yes	2	NA	safe	0.25	no	no	safe	safe	no	no	left	safe	0.25	exploration_one_prospect
19	kenya	female	32	2020-03-02	akela	3	1	stable_environment	stable_first	subject5	left	pattern5	2	3	yes	4	NA	safe	0.25	no	no	safe	safe	no	no	left	safe	0.25	exploration_one_prospect
20	kenya	female	32	2020-03-02	akela	3	1	stable_environment	stable_first	subject5	left	pattern5	2	4	no	NA	NA	NA	NA	no	NA	safe	safe	no	no	left	safe	0.25	exploration_one_prospect
21	kenya	female	32	2020-03-02	akela	3	1	stable_environment	stable_first	subject5	left	pattern5	2	5	no	NA	NA	NA	NA	no	NA	safe	safe	no	no	left	safe	0.25	exploration_one_prospect
22	kenya	female	32	2020-03-02	akela	3	1	stable_environment	stable_first	subject5	left	pattern5	2	6	no	NA	NA	NA	NA	no	NA	safe	safe	no	no	left	safe	0.25	exploration_one_prospect
23	kenya	female	32	2020-03-02	akela	3	1	stable_environment	stable_first	subject5	left	pattern5	2	7	no	NA	NA	NA	NA	no	NA	safe	safe	no	no	left	safe	0.25	exploration_one_prospect
24	kenya	female	32	2020-03-02	akela	3	1	stable_environment	stable_first	subject5	left	pattern5	2	8	no	NA	NA	NA	NA	no	NA	safe	safe	no	no	left	safe	0.25	exploration_one_prospect
25	kenya	female	32	2020-03-02	akela	4	1	stable_environment	stable_first	subject5	left	pattern5	1	1	yes	1	NA	safe	0.25	no	NA	safe	risky	yes	no	left	safe	0.25	comprehensive_exploration_each_prospect
26	kenya	female	32	2020-03-02	akela	4	1	stable_environment	stable_first	subject5	left	pattern5	1	2	yes	2	NA	safe	0.25	no	no	safe	risky	yes	no	left	safe	0.25	comprehensive_exploration_each_prospect
27	kenya	female	32	2020-03-02	akela	4	1	stable_environment	stable_first	subject5	left	pattern5	1	3	yes	4	NA	safe	0.25	no	no	safe	risky	yes	no	left	safe	0.25	comprehensive_exploration_each_prospect
28	kenya	female	32	2020-03-02	akela	4	1	stable_environment	stable_first	subject5	left	pattern5	1	4	yes	NA	4	risky	0.5	no	yes	safe	risky	yes	no	left	safe	0.25	comprehensive_exploration_each_prospect
29	kenya	female	32	2020-03-02	akela	4	1	stable_environment	stable_first	subject5	left	pattern5	1	5	no	NA	NA	NA	NA	no	NA	safe	risky	yes	no	left	safe	0.25	comprehensive_exploration_each_prospect
30	kenya	female	32	2020-03-02	akela	4	1	stable_environment	stable_first	subject5	left	pattern5	1	6	no	NA	NA	NA	NA	no	NA	safe	risky	yes	no	left	safe	0.25	comprehensive_exploration_each_prospect
31	kenya	female	32	2020-03-02	akela	4	1	stable_environment	stable_first	subject5	left	pattern5	1	7	no	NA	NA	NA	NA	no	NA	safe	risky	yes	no	left	safe	0.25	comprehensive_exploration_each_prospect
32	kenya	female	32	2020-03-02	akela	4	1	stable_environment	stable_first	subject5	left	pattern5	1	8	no	NA	NA	NA	NA	no	NA	safe	risky	yes	no	left	safe	0.25	comprehensive_exploration_each_prospect
1	kenya	female	32	2020-03-03	akela	5	2	stable_environment	stable_first	subject5	left	pattern5	4	1	yes	1	NA	safe	0.25	no	NA	safe	safe	no	no	left	safe	0.25	exploration_one_prospect
2	kenya	female	32	2020-03-03	akela	5	2	stable_environment	stable_first	subject5	left	pattern5	4	2	yes	2	NA	safe	0.25	no	no	safe	safe	no	no	left	safe	0.25	exploration_one_prospect
3	kenya	female	32	2020-03-03	akela	5	2	stable_environment	stable_first	subject5	left	pattern5	4	3	yes	4	NA	safe	0.25	no	no	safe	safe	no	no	left	safe	0.25	exploration_one_prospect
4	kenya	female	32	2020-03-03	akela	5	2	stable_environment	stable_first	subject5	left	pattern5	4	4	no	NA	NA	NA	NA	no	NA	safe	safe	no	no	left	safe	0.25	exploration_one_prospect
5	kenya	female	32	2020-03-03	akela	5	2	stable_environment	stable_first	subject5	left	pattern5	4	5	no	NA	NA	NA	NA	no	NA	safe	safe	no	no	left	safe	0.25	exploration_one_prospect
6	kenya	female	32	2020-03-03	akela	5	2	stable_environment	stable_first	subject5	left	pattern5	4	6	no	NA	NA	NA	NA	no	NA	safe	safe	no	no	left	safe	0.25	exploration_one_prospect
7	kenya	female	32	2020-03-03	akela	5	2	stable_environment	stable_first	subject5	left	pattern5	4	7	no	NA	NA	NA	NA	no	NA	safe	safe	no	no	left	safe	0.25	exploration_one_prospect
8	kenya	female	32	2020-03-03	akela	5	2	stable_environment	stable_first	subject5	left	pattern5	4	8	no	NA	NA	NA	NA	no	NA	safe	safe	no	no	left	safe	0.25	exploration_one_prospect
9	kenya	female	32	2020-03-03	akela	6	2	stable_environment	stable_first	subject5	left	pattern5	3	1	no	NA	NA	NA	NA	no	NA	NA	NA	NA	NA	left	safe	0.25	no_exploration
10	kenya	female	32	2020-03-03	akela	6	2	stable_environment	stable_first	subject5	left	pattern5	3	2	no	NA	NA	NA	NA	no	NA	NA	NA	NA	NA	left	safe	0.25	no_exploration
11	kenya	female	32	2020-03-03	akela	6	2	stable_environment	stable_first	subject5	left	pattern5	3	3	no	NA	NA	NA	NA	no	NA	NA	NA	NA	NA	left	safe	0.25	no_exploration
12	kenya	female	32	2020-03-03	akela	6	2	stable_environment	stable_first	subject5	left	pattern5	3	4	no	NA	NA	NA	NA	no	NA	NA	NA	NA	NA	left	safe	0.25	no_exploration
13	kenya	female	32	2020-03-03	akela	6	2	stable_environment	stable_first	subject5	left	pattern5	3	5	no	NA	NA	NA	NA	no	NA	NA	NA	NA	NA	left	safe	0.25	no_exploration
14	kenya	female	32	2020-03-03	akela	6	2	stable_environment	stable_first	subject5	left	pattern5	3	6	no	NA	NA	NA	NA	no	NA	NA	NA	NA	NA	left	safe	0.25	no_exploration
15	kenya	female	32	2020-03-03	akela	6	2	stable_environment	stable_first	subject5	left	pattern5	3	7	no	NA	NA	NA	NA	no	NA	NA	NA	NA	NA	left	safe	0.25	no_exploration
16	kenya	female	32	2020-03-03	akela	6	2	stable_environment	stable_first	subject5	left	pattern5	3	8	no	NA	NA	NA	NA	no	NA	NA	NA	NA	NA	left	safe	0.25	no_exploration
17	kenya	female	32	2020-03-03	akela	7	2	stable_environment	stable_first	subject5	left	pattern5	4	1	yes	NA	2	risky	0.5	no	NA	risky	safe	yes	yes	left	safe	0.25	comprehensive_exploration_each_prospect
18	kenya	female	32	2020-03-03	akela	7	2	stable_environment	stable_first	subject5	left	pattern5	4	2	yes	NA	3	risky	0	no	no	risky	safe	yes	yes	left	safe	0.25	comprehensive_exploration_each_prospect
19	kenya	female	32	2020-03-03	akela	7	2	stable_environment	stable_first	subject5	left	pattern5	4	3	yes	1	NA	safe	0.25	no	yes	risky	safe	yes	yes	left	safe	0.25	comprehensive_exploration_each_prospect
20	kenya	female	32	2020-03-03	akela	7	2	stable_environment	stable_first	subject5	left	pattern5	4	4	yes	2	NA	safe	0.25	no	no	risky	safe	yes	yes	left	safe	0.25	comprehensive_exploration_each_prospect
21	kenya	female	32	2020-03-03	akela	7	2	stable_environment	stable_first	subject5	left	pattern5	4	5	yes	3	NA	safe	0.25	no	no	risky	safe	yes	yes	left	safe	0.25	comprehensive_exploration_each_prospect
22	kenya	female	32	2020-03-03	akela	7	2	stable_environment	stable_first	subject5	left	pattern5	4	6	yes	4	NA	safe	0.25	no	no	risky	safe	yes	yes	left	safe	0.25	comprehensive_exploration_each_prospect
23	kenya	female	32	2020-03-03	akela	7	2	stable_environment	stable_first	subject5	left	pattern5	4	7	no	NA	NA	NA	NA	no	NA	risky	safe	yes	yes	left	safe	0.25	comprehensive_exploration_each_prospect
24	kenya	female	32	2020-03-03	akela	7	2	stable_environment	stable_first	subject5	left	pattern5	4	8	no	NA	NA	NA	NA	no	NA	risky	safe	yes	yes	left	safe	0.25	comprehensive_exploration_each_prospect
25	kenya	female	32	2020-03-03	akela	8	2	stable_environment	stable_first	subject5	left	pattern5	3	1	yes	1	NA	safe	0.25	no	NA	safe	safe	no	no	left	safe	0.25	exploration_one_prospect
26	kenya	female	32	2020-03-03	akela	8	2	stable_environment	stable_first	subject5	left	pattern5	3	2	yes	3	NA	safe	0.25	no	no	safe	safe	no	no	left	safe	0.25	exploration_one_prospect
27	kenya	female	32	2020-03-03	akela	8	2	stable_environment	stable_first	subject5	left	pattern5	3	3	yes	2	NA	safe	0.25	no	no	safe	safe	no	no	left	safe	0.25	exploration_one_prospect
28	kenya	female	32	2020-03-03	akela	8	2	stable_environment	stable_first	subject5	left	pattern5	3	4	no	NA	NA	NA	NA	no	NA	safe	safe	no	no	left	safe	0.25	exploration_one_prospect
29	kenya	female	32	2020-03-03	akela	8	2	stable_environment	stable_first	subject5	left	pattern5	3	5	no	NA	NA	NA	NA	no	NA	safe	safe	no	no	left	safe	0.25	exploration_one_prospect
30	kenya	female	32	2020-03-03	akela	8	2	stable_environment	stable_first	subject5	left	pattern5	3	6	no	NA	NA	NA	NA	no	NA	safe	safe	no	no	left	safe	0.25	exploration_one_prospect
31	kenya	female	32	2020-03-03	akela	8	2	stable_environment	stable_first	subject5	left	pattern5	3	7	no	NA	NA	NA	NA	no	NA	safe	safe	no	no	left	safe	0.25	exploration_one_prospect
32	kenya	female	32	2020-03-03	akela	8	2	stable_environment	stable_first	subject5	left	pattern5	3	8	no	NA	NA	NA	NA	no	NA	safe	safe	no	no	left	safe	0.25	exploration_one_prospect
1	kenya	female	32	2020-03-04	akela	9	3	stable_environment	stable_first	subject5	left	pattern5	2	1	yes	2	NA	safe	0.25	no	NA	safe	safe	no	no	left	safe	0.25	exploration_one_prospect
2	kenya	female	32	2020-03-04	akela	9	3	stable_environment	stable_first	subject5	left	pattern5	2	2	yes	1	NA	safe	0.25	no	no	safe	safe	no	no	left	safe	0.25	exploration_one_prospect
3	kenya	female	32	2020-03-04	akela	9	3	stable_environment	stable_first	subject5	left	pattern5	2	3	yes	3	NA	safe	0.25	no	no	safe	safe	no	no	left	safe	0.25	exploration_one_prospect
4	kenya	female	32	2020-03-04	akela	9	3	stable_environment	stable_first	subject5	left	pattern5	2	4	yes	4	NA	safe	0.25	no	no	safe	safe	no	no	left	safe	0.25	exploration_one_prospect
5	kenya	female	32	2020-03-04	akela	9	3	stable_environment	stable_first	subject5	left	pattern5	2	5	no	NA	NA	NA	NA	no	NA	safe	safe	no	no	left	safe	0.25	exploration_one_prospect
6	kenya	female	32	2020-03-04	akela	9	3	stable_environment	stable_first	subject5	left	pattern5	2	6	no	NA	NA	NA	NA	no	NA	safe	safe	no	no	left	safe	0.25	exploration_one_prospect
7	kenya	female	32	2020-03-04	akela	9	3	stable_environment	stable_first	subject5	left	pattern5	2	7	no	NA	NA	NA	NA	no	NA	safe	safe	no	no	left	safe	0.25	exploration_one_prospect
8	kenya	female	32	2020-03-04	akela	9	3	stable_environment	stable_first	subject5	left	pattern5	2	8	no	NA	NA	NA	NA	no	NA	safe	safe	no	no	left	safe	0.25	exploration_one_prospect
9	kenya	female	32	2020-03-04	akela	10	3	stable_environment	stable_first	subject5	left	pattern5	2	1	yes	1	NA	safe	0.25	no	NA	safe	risky	yes	yes	left	safe	0.25	comprehensive_exploration_each_prospect
10	kenya	female	32	2020-03-04	akela	10	3	stable_environment	stable_first	subject5	left	pattern5	2	2	yes	2	NA	safe	0.25	no	no	safe	risky	yes	yes	left	safe	0.25	comprehensive_exploration_each_prospect
11	kenya	female	32	2020-03-04	akela	10	3	stable_environment	stable_first	subject5	left	pattern5	2	3	yes	3	NA	safe	0.25	no	no	safe	risky	yes	yes	left	safe	0.25	comprehensive_exploration_each_prospect
12	kenya	female	32	2020-03-04	akela	10	3	stable_environment	stable_first	subject5	left	pattern5	2	4	yes	4	NA	safe	0.25	no	no	safe	risky	yes	yes	left	safe	0.25	comprehensive_exploration_each_prospect
13	kenya	female	32	2020-03-04	akela	10	3	stable_environment	stable_first	subject5	left	pattern5	2	5	yes	NA	3	risky	0	no	yes	safe	risky	yes	yes	left	safe	0.25	comprehensive_exploration_each_prospect
14	kenya	female	32	2020-03-04	akela	10	3	stable_environment	stable_first	subject5	left	pattern5	2	6	yes	NA	2	risky	0.5	no	no	safe	risky	yes	yes	left	safe	0.25	comprehensive_exploration_each_prospect
15	kenya	female	32	2020-03-04	akela	10	3	stable_environment	stable_first	subject5	left	pattern5	2	7	yes	NA	1	risky	0	no	no	safe	risky	yes	yes	left	safe	0.25	comprehensive_exploration_each_prospect
16	kenya	female	32	2020-03-04	akela	10	3	stable_environment	stable_first	subject5	left	pattern5	2	8	no	NA	NA	NA	NA	no	NA	safe	risky	yes	yes	left	safe	0.25	comprehensive_exploration_each_prospect
17	kenya	female	32	2020-03-04	akela	11	3	stable_environment	stable_first	subject5	left	pattern5	1	1	yes	1	NA	safe	0.25	no	NA	safe	safe	no	no	left	safe	0.25	exploration_one_prospect
18	kenya	female	32	2020-03-04	akela	11	3	stable_environment	stable_first	subject5	left	pattern5	1	2	yes	2	NA	safe	0.25	no	no	safe	safe	no	no	left	safe	0.25	exploration_one_prospect
19	kenya	female	32	2020-03-04	akela	11	3	stable_environment	stable_first	subject5	left	pattern5	1	3	yes	4	NA	safe	0.25	no	no	safe	safe	no	no	left	safe	0.25	exploration_one_prospect
20	kenya	female	32	2020-03-04	akela	11	3	stable_environment	stable_first	subject5	left	pattern5	1	4	yes	3	NA	safe	0.25	no	no	safe	safe	no	no	left	safe	0.25	exploration_one_prospect
21	kenya	female	32	2020-03-04	akela	11	3	stable_environment	stable_first	subject5	left	pattern5	1	5	no	NA	NA	NA	NA	no	NA	safe	safe	no	no	left	safe	0.25	exploration_one_prospect
22	kenya	female	32	2020-03-04	akela	11	3	stable_environment	stable_first	subject5	left	pattern5	1	6	no	NA	NA	NA	NA	no	NA	safe	safe	no	no	left	safe	0.25	exploration_one_prospect
23	kenya	female	32	2020-03-04	akela	11	3	stable_environment	stable_first	subject5	left	pattern5	1	7	no	NA	NA	NA	NA	no	NA	safe	safe	no	no	left	safe	0.25	exploration_one_prospect
24	kenya	female	32	2020-03-04	akela	11	3	stable_environment	stable_first	subject5	left	pattern5	1	8	no	NA	NA	NA	NA	no	NA	safe	safe	no	no	left	safe	0.25	exploration_one_prospect
25	kenya	female	32	2020-03-04	akela	12	3	stable_environment	stable_first	subject5	left	pattern5	3	1	yes	1	NA	safe	0.25	no	NA	safe	safe	no	no	left	safe	0.25	exploration_one_prospect
26	kenya	female	32	2020-03-04	akela	12	3	stable_environment	stable_first	subject5	left	pattern5	3	2	yes	4	NA	safe	0.25	no	no	safe	safe	no	no	left	safe	0.25	exploration_one_prospect
27	kenya	female	32	2020-03-04	akela	12	3	stable_environment	stable_first	subject5	left	pattern5	3	3	no	NA	NA	NA	NA	no	NA	safe	safe	no	no	left	safe	0.25	exploration_one_prospect
28	kenya	female	32	2020-03-04	akela	12	3	stable_environment	stable_first	subject5	left	pattern5	3	4	no	NA	NA	NA	NA	no	NA	safe	safe	no	no	left	safe	0.25	exploration_one_prospect
29	kenya	female	32	2020-03-04	akela	12	3	stable_environment	stable_first	subject5	left	pattern5	3	5	no	NA	NA	NA	NA	no	NA	safe	safe	no	no	left	safe	0.25	exploration_one_prospect
30	kenya	female	32	2020-03-04	akela	12	3	stable_environment	stable_first	subject5	left	pattern5	3	6	no	NA	NA	NA	NA	no	NA	safe	safe	no	no	left	safe	0.25	exploration_one_prospect
31	kenya	female	32	2020-03-04	akela	12	3	stable_environment	stable_first	subject5	left	pattern5	3	7	no	NA	NA	NA	NA	no	NA	safe	safe	no	no	left	safe	0.25	exploration_one_prospect
32	kenya	female	32	2020-03-04	akela	12	3	stable_environment	stable_first	subject5	left	pattern5	3	8	no	NA	NA	NA	NA	no	NA	safe	safe	no	no	left	safe	0.25	exploration_one_prospect
1	kenya	female	32	2020-03-05	akela	13	4	stable_environment	stable_first	subject5	left	pattern5	4	1	yes	1	NA	safe	0.25	no	NA	safe	safe	no	no	left	safe	0.25	exploration_one_prospect
2	kenya	female	32	2020-03-05	akela	13	4	stable_environment	stable_first	subject5	left	pattern5	4	2	yes	2	NA	safe	0.25	no	no	safe	safe	no	no	left	safe	0.25	exploration_one_prospect
3	kenya	female	32	2020-03-05	akela	13	4	stable_environment	stable_first	subject5	left	pattern5	4	3	yes	4	NA	safe	0.25	no	no	safe	safe	no	no	left	safe	0.25	exploration_one_prospect
4	kenya	female	32	2020-03-05	akela	13	4	stable_environment	stable_first	subject5	left	pattern5	4	4	no	NA	NA	NA	NA	no	NA	safe	safe	no	no	left	safe	0.25	exploration_one_prospect
5	kenya	female	32	2020-03-05	akela	13	4	stable_environment	stable_first	subject5	left	pattern5	4	5	no	NA	NA	NA	NA	no	NA	safe	safe	no	no	left	safe	0.25	exploration_one_prospect
6	kenya	female	32	2020-03-05	akela	13	4	stable_environment	stable_first	subject5	left	pattern5	4	6	no	NA	NA	NA	NA	no	NA	safe	safe	no	no	left	safe	0.25	exploration_one_prospect
7	kenya	female	32	2020-03-05	akela	13	4	stable_environment	stable_first	subject5	left	pattern5	4	7	no	NA	NA	NA	NA	no	NA	safe	safe	no	no	left	safe	0.25	exploration_one_prospect
8	kenya	female	32	2020-03-05	akela	13	4	stable_environment	stable_first	subject5	left	pattern5	4	8	no	NA	NA	NA	NA	no	NA	safe	safe	no	no	left	safe	0.25	exploration_one_prospect
9	kenya	female	32	2020-03-05	akela	14	4	stable_environment	stable_first	subject5	left	pattern5	3	1	no	NA	NA	NA	NA	NA	NA	NA	NA	NA	NA	right	risky	0	no_exploration
10	kenya	female	32	2020-03-05	akela	14	4	stable_environment	stable_first	subject5	left	pattern5	3	2	no	NA	NA	NA	NA	NA	NA	NA	NA	NA	NA	right	risky	0	no_exploration
11	kenya	female	32	2020-03-05	akela	14	4	stable_environment	stable_first	subject5	left	pattern5	3	3	no	NA	NA	NA	NA	NA	NA	NA	NA	NA	NA	right	risky	0	no_exploration
12	kenya	female	32	2020-03-05	akela	14	4	stable_environment	stable_first	subject5	left	pattern5	3	4	no	NA	NA	NA	NA	NA	NA	NA	NA	NA	NA	right	risky	0	no_exploration
13	kenya	female	32	2020-03-05	akela	14	4	stable_environment	stable_first	subject5	left	pattern5	3	5	no	NA	NA	NA	NA	NA	NA	NA	NA	NA	NA	right	risky	0	no_exploration
14	kenya	female	32	2020-03-05	akela	14	4	stable_environment	stable_first	subject5	left	pattern5	3	6	no	NA	NA	NA	NA	NA	NA	NA	NA	NA	NA	right	risky	0	no_exploration
15	kenya	female	32	2020-03-05	akela	14	4	stable_environment	stable_first	subject5	left	pattern5	3	7	no	NA	NA	NA	NA	NA	NA	NA	NA	NA	NA	right	risky	0	no_exploration
16	kenya	female	32	2020-03-05	akela	14	4	stable_environment	stable_first	subject5	left	pattern5	3	8	no	NA	NA	NA	NA	NA	NA	NA	NA	NA	NA	right	risky	0	no_exploration
17	kenya	female	32	2020-03-05	akela	15	4	stable_environment	stable_first	subject5	left	pattern5	2	1	yes	1	NA	safe	0.25	no	NA	safe	risky	yes	yes	left	safe	0.25	comprehensive_exploration_each_prospect
18	kenya	female	32	2020-03-05	akela	15	4	stable_environment	stable_first	subject5	left	pattern5	2	2	yes	4	NA	safe	0.25	no	no	safe	risky	yes	yes	left	safe	0.25	comprehensive_exploration_each_prospect
19	kenya	female	32	2020-03-05	akela	15	4	stable_environment	stable_first	subject5	left	pattern5	2	3	yes	3	NA	safe	0.25	no	no	safe	risky	yes	yes	left	safe	0.25	comprehensive_exploration_each_prospect
20	kenya	female	32	2020-03-05	akela	15	4	stable_environment	stable_first	subject5	left	pattern5	2	4	yes	NA	4	risky	0.5	no	yes	safe	risky	yes	yes	left	safe	0.25	comprehensive_exploration_each_prospect
21	kenya	female	32	2020-03-05	akela	15	4	stable_environment	stable_first	subject5	left	pattern5	2	5	yes	NA	3	risky	0	no	no	safe	risky	yes	yes	left	safe	0.25	comprehensive_exploration_each_prospect
22	kenya	female	32	2020-03-05	akela	15	4	stable_environment	stable_first	subject5	left	pattern5	2	6	yes	NA	2	risky	0.5	no	no	safe	risky	yes	yes	left	safe	0.25	comprehensive_exploration_each_prospect
23	kenya	female	32	2020-03-05	akela	15	4	stable_environment	stable_first	subject5	left	pattern5	2	7	no	NA	NA	NA	NA	no	NA	safe	risky	yes	yes	left	safe	0.25	comprehensive_exploration_each_prospect
24	kenya	female	32	2020-03-05	akela	15	4	stable_environment	stable_first	subject5	left	pattern5	2	8	no	NA	NA	NA	NA	no	NA	safe	risky	yes	yes	left	safe	0.25	comprehensive_exploration_each_prospect
25	kenya	female	32	2020-03-05	akela	16	4	stable_environment	stable_first	subject5	left	pattern5	1	1	yes	4	NA	safe	0.25	no	NA	safe	risky	yes	yes	right	risky	0	comprehensive_exploration_each_prospect
26	kenya	female	32	2020-03-05	akela	16	4	stable_environment	stable_first	subject5	left	pattern5	1	2	yes	3	NA	safe	0.25	no	no	safe	risky	yes	yes	right	risky	0	comprehensive_exploration_each_prospect
27	kenya	female	32	2020-03-05	akela	16	4	stable_environment	stable_first	subject5	left	pattern5	1	3	yes	2	NA	safe	0.25	no	no	safe	risky	yes	yes	right	risky	0	comprehensive_exploration_each_prospect
28	kenya	female	32	2020-03-05	akela	16	4	stable_environment	stable_first	subject5	left	pattern5	1	4	yes	1	NA	safe	0.25	no	no	safe	risky	yes	yes	right	risky	0	comprehensive_exploration_each_prospect
29	kenya	female	32	2020-03-05	akela	16	4	stable_environment	stable_first	subject5	left	pattern5	1	5	yes	NA	4	risky	0.5	no	yes	safe	risky	yes	yes	right	risky	0	comprehensive_exploration_each_prospect
30	kenya	female	32	2020-03-05	akela	16	4	stable_environment	stable_first	subject5	left	pattern5	1	6	yes	NA	3	risky	0	no	no	safe	risky	yes	yes	right	risky	0	comprehensive_exploration_each_prospect
31	kenya	female	32	2020-03-05	akela	16	4	stable_environment	stable_first	subject5	left	pattern5	1	7	yes	NA	2	risky	0.5	no	no	safe	risky	yes	yes	right	risky	0	comprehensive_exploration_each_prospect
32	kenya	female	32	2020-03-05	akela	16	4	stable_environment	stable_first	subject5	left	pattern5	1	8	yes	NA	1	risky	0	no	no	safe	risky	yes	yes	right	risky	0	comprehensive_exploration_each_prospect
1	kenya	female	32	2020-03-06	akela	17	5	stable_environment	stable_first	subject5	left	pattern5	1	1	yes	1	NA	safe	0.25	no	NA	safe	safe	no	no	left	safe	0.25	exploration_one_prospect
2	kenya	female	32	2020-03-06	akela	17	5	stable_environment	stable_first	subject5	left	pattern5	1	2	yes	2	NA	safe	0.25	no	no	safe	safe	no	no	left	safe	0.25	exploration_one_prospect
3	kenya	female	32	2020-03-06	akela	17	5	stable_environment	stable_first	subject5	left	pattern5	1	3	yes	4	NA	safe	0.25	no	no	safe	safe	no	no	left	safe	0.25	exploration_one_prospect
4	kenya	female	32	2020-03-06	akela	17	5	stable_environment	stable_first	subject5	left	pattern5	1	4	no	NA	NA	NA	NA	no	NA	safe	safe	no	no	left	safe	0.25	exploration_one_prospect
5	kenya	female	32	2020-03-06	akela	17	5	stable_environment	stable_first	subject5	left	pattern5	1	5	no	NA	NA	NA	NA	no	NA	safe	safe	no	no	left	safe	0.25	exploration_one_prospect
6	kenya	female	32	2020-03-06	akela	17	5	stable_environment	stable_first	subject5	left	pattern5	1	6	no	NA	NA	NA	NA	no	NA	safe	safe	no	no	left	safe	0.25	exploration_one_prospect
7	kenya	female	32	2020-03-06	akela	17	5	stable_environment	stable_first	subject5	left	pattern5	1	7	no	NA	NA	NA	NA	no	NA	safe	safe	no	no	left	safe	0.25	exploration_one_prospect
8	kenya	female	32	2020-03-06	akela	17	5	stable_environment	stable_first	subject5	left	pattern5	1	8	no	NA	NA	NA	NA	no	NA	safe	safe	no	no	left	safe	0.25	exploration_one_prospect
9	kenya	female	32	2020-03-06	akela	18	5	stable_environment	stable_first	subject5	left	pattern5	2	1	yes	4	NA	safe	0.25	no	NA	safe	safe	no	no	left	safe	0.25	exploration_one_prospect
10	kenya	female	32	2020-03-06	akela	18	5	stable_environment	stable_first	subject5	left	pattern5	2	2	yes	3	NA	safe	0.25	no	no	safe	safe	no	no	left	safe	0.25	exploration_one_prospect
11	kenya	female	32	2020-03-06	akela	18	5	stable_environment	stable_first	subject5	left	pattern5	2	3	yes	2	NA	safe	0.25	no	no	safe	safe	no	no	left	safe	0.25	exploration_one_prospect
12	kenya	female	32	2020-03-06	akela	18	5	stable_environment	stable_first	subject5	left	pattern5	2	4	yes	1	NA	safe	0.25	no	no	safe	safe	no	no	left	safe	0.25	exploration_one_prospect
13	kenya	female	32	2020-03-06	akela	18	5	stable_environment	stable_first	subject5	left	pattern5	2	5	no	NA	NA	NA	NA	no	NA	safe	safe	no	no	left	safe	0.25	exploration_one_prospect
14	kenya	female	32	2020-03-06	akela	18	5	stable_environment	stable_first	subject5	left	pattern5	2	6	no	NA	NA	NA	NA	no	NA	safe	safe	no	no	left	safe	0.25	exploration_one_prospect
15	kenya	female	32	2020-03-06	akela	18	5	stable_environment	stable_first	subject5	left	pattern5	2	7	no	NA	NA	NA	NA	no	NA	safe	safe	no	no	left	safe	0.25	exploration_one_prospect
16	kenya	female	32	2020-03-06	akela	18	5	stable_environment	stable_first	subject5	left	pattern5	2	8	no	NA	NA	NA	NA	no	NA	safe	safe	no	no	left	safe	0.25	exploration_one_prospect
17	kenya	female	32	2020-03-06	akela	19	5	stable_environment	stable_first	subject5	left	pattern5	1	1	yes	NA	4	risky	0.5	no	NA	risky	risky	no	yes	right	risky	0	exploration_one_prospect
18	kenya	female	32	2020-03-06	akela	19	5	stable_environment	stable_first	subject5	left	pattern5	1	2	yes	NA	3	risky	0	no	no	risky	risky	no	yes	right	risky	0	exploration_one_prospect
19	kenya	female	32	2020-03-06	akela	19	5	stable_environment	stable_first	subject5	left	pattern5	1	3	yes	NA	2	risky	0.5	no	no	risky	risky	no	yes	right	risky	0	exploration_one_prospect
20	kenya	female	32	2020-03-06	akela	19	5	stable_environment	stable_first	subject5	left	pattern5	1	4	yes	NA	1	risky	0	no	no	risky	risky	no	yes	right	risky	0	exploration_one_prospect
21	kenya	female	32	2020-03-06	akela	19	5	stable_environment	stable_first	subject5	left	pattern5	1	5	no	NA	NA	NA	NA	no	NA	risky	risky	no	yes	right	risky	0	exploration_one_prospect
22	kenya	female	32	2020-03-06	akela	19	5	stable_environment	stable_first	subject5	left	pattern5	1	6	no	NA	NA	NA	NA	no	NA	risky	risky	no	yes	right	risky	0	exploration_one_prospect
23	kenya	female	32	2020-03-06	akela	19	5	stable_environment	stable_first	subject5	left	pattern5	1	7	no	NA	NA	NA	NA	no	NA	risky	risky	no	yes	right	risky	0	exploration_one_prospect
24	kenya	female	32	2020-03-06	akela	19	5	stable_environment	stable_first	subject5	left	pattern5	1	8	no	NA	NA	NA	NA	no	NA	risky	risky	no	yes	right	risky	0	exploration_one_prospect
25	kenya	female	32	2020-03-06	akela	20	5	stable_environment	stable_first	subject5	left	pattern5	4	1	yes	4	NA	safe	0.25	no	NA	safe	risky	yes	yes	right	risky	0.5	comprehensive_exploration_each_prospect
26	kenya	female	32	2020-03-06	akela	20	5	stable_environment	stable_first	subject5	left	pattern5	4	2	yes	3	NA	safe	0.25	no	no	safe	risky	yes	yes	right	risky	0.5	comprehensive_exploration_each_prospect
27	kenya	female	32	2020-03-06	akela	20	5	stable_environment	stable_first	subject5	left	pattern5	4	3	yes	2	NA	safe	0.25	no	no	safe	risky	yes	yes	right	risky	0.5	comprehensive_exploration_each_prospect
28	kenya	female	32	2020-03-06	akela	20	5	stable_environment	stable_first	subject5	left	pattern5	4	4	yes	1	NA	safe	0.25	no	no	safe	risky	yes	yes	right	risky	0.5	comprehensive_exploration_each_prospect
29	kenya	female	32	2020-03-06	akela	20	5	stable_environment	stable_first	subject5	left	pattern5	4	5	yes	NA	4	risky	0.5	no	NA	safe	risky	yes	yes	right	risky	0.5	comprehensive_exploration_each_prospect
30	kenya	female	32	2020-03-06	akela	20	5	stable_environment	stable_first	subject5	left	pattern5	4	6	yes	NA	3	risky	0	no	no	safe	risky	yes	yes	right	risky	0.5	comprehensive_exploration_each_prospect
31	kenya	female	32	2020-03-06	akela	20	5	stable_environment	stable_first	subject5	left	pattern5	4	7	yes	NA	2	risky	0.5	no	no	safe	risky	yes	yes	right	risky	0.5	comprehensive_exploration_each_prospect
32	kenya	female	32	2020-03-06	akela	20	5	stable_environment	stable_first	subject5	left	pattern5	4	8	yes	NA	1	risky	0	no	no	safe	risky	yes	yes	right	risky	0.5	comprehensive_exploration_each_prospect
1	kenya	female	32	2020-03-07	akela	21	6	stable_environment	stable_first	subject5	left	pattern5	4	1	yes	1	NA	safe	0.25	no	NA	safe	risky	yes	yes	right	risky	0.5	comprehensive_exploration_each_prospect
2	kenya	female	32	2020-03-07	akela	21	6	stable_environment	stable_first	subject5	left	pattern5	4	2	yes	2	NA	safe	0.25	no	no	safe	risky	yes	yes	right	risky	0.5	comprehensive_exploration_each_prospect
3	kenya	female	32	2020-03-07	akela	21	6	stable_environment	stable_first	subject5	left	pattern5	4	3	yes	4	NA	safe	0.25	no	no	safe	risky	yes	yes	right	risky	0.5	comprehensive_exploration_each_prospect
4	kenya	female	32	2020-03-07	akela	21	6	stable_environment	stable_first	subject5	left	pattern5	4	4	yes	NA	1	risky	0	no	yes	safe	risky	yes	yes	right	risky	0.5	comprehensive_exploration_each_prospect
5	kenya	female	32	2020-03-07	akela	21	6	stable_environment	stable_first	subject5	left	pattern5	4	5	yes	NA	2	risky	0.5	no	no	safe	risky	yes	yes	right	risky	0.5	comprehensive_exploration_each_prospect
6	kenya	female	32	2020-03-07	akela	21	6	stable_environment	stable_first	subject5	left	pattern5	4	6	yes	NA	4	risky	0.5	no	no	safe	risky	yes	yes	right	risky	0.5	comprehensive_exploration_each_prospect
7	kenya	female	32	2020-03-07	akela	21	6	stable_environment	stable_first	subject5	left	pattern5	4	7	yes	NA	3	risky	0	no	no	safe	risky	yes	yes	right	risky	0.5	comprehensive_exploration_each_prospect
8	kenya	female	32	2020-03-07	akela	21	6	stable_environment	stable_first	subject5	left	pattern5	4	8	no	NA	NA	NA	NA	no	NA	safe	risky	yes	yes	right	risky	0.5	comprehensive_exploration_each_prospect
9	kenya	female	32	2020-03-07	akela	22	6	stable_environment	stable_first	subject5	left	pattern5	3	1	no	NA	NA	NA	NA	NA	NA	NA	NA	NA	NA	left	safe	0.25	no_exploration
10	kenya	female	32	2020-03-07	akela	22	6	stable_environment	stable_first	subject5	left	pattern5	3	2	no	NA	NA	NA	NA	NA	NA	NA	NA	NA	NA	left	safe	0.25	no_exploration
11	kenya	female	32	2020-03-07	akela	22	6	stable_environment	stable_first	subject5	left	pattern5	3	3	no	NA	NA	NA	NA	NA	NA	NA	NA	NA	NA	left	safe	0.25	no_exploration
12	kenya	female	32	2020-03-07	akela	22	6	stable_environment	stable_first	subject5	left	pattern5	3	4	no	NA	NA	NA	NA	NA	NA	NA	NA	NA	NA	left	safe	0.25	no_exploration
13	kenya	female	32	2020-03-07	akela	22	6	stable_environment	stable_first	subject5	left	pattern5	3	5	no	NA	NA	NA	NA	NA	NA	NA	NA	NA	NA	left	safe	0.25	no_exploration
14	kenya	female	32	2020-03-07	akela	22	6	stable_environment	stable_first	subject5	left	pattern5	3	6	no	NA	NA	NA	NA	NA	NA	NA	NA	NA	NA	left	safe	0.25	no_exploration
15	kenya	female	32	2020-03-07	akela	22	6	stable_environment	stable_first	subject5	left	pattern5	3	7	no	NA	NA	NA	NA	NA	NA	NA	NA	NA	NA	left	safe	0.25	no_exploration
16	kenya	female	32	2020-03-07	akela	22	6	stable_environment	stable_first	subject5	left	pattern5	3	8	no	NA	NA	NA	NA	NA	NA	NA	NA	NA	NA	left	safe	0.25	no_exploration
17	kenya	female	32	2020-03-07	akela	23	6	stable_environment	stable_first	subject5	left	pattern5	3	1	yes	2	NA	safe	0.25	no	NA	safe	risky	yes	yes	right	risky	0	comprehensive_exploration_each_prospect
18	kenya	female	32	2020-03-07	akela	23	6	stable_environment	stable_first	subject5	left	pattern5	3	2	yes	1	NA	safe	0.25	no	no	safe	risky	yes	yes	right	risky	0	comprehensive_exploration_each_prospect
19	kenya	female	32	2020-03-07	akela	23	6	stable_environment	stable_first	subject5	left	pattern5	3	3	yes	3	NA	safe	0.25	no	no	safe	risky	yes	yes	right	risky	0	comprehensive_exploration_each_prospect
20	kenya	female	32	2020-03-07	akela	23	6	stable_environment	stable_first	subject5	left	pattern5	3	4	yes	4	NA	safe	0.25	no	no	safe	risky	yes	yes	right	risky	0	comprehensive_exploration_each_prospect
21	kenya	female	32	2020-03-07	akela	23	6	stable_environment	stable_first	subject5	left	pattern5	3	5	yes	NA	4	risky	0.5	no	yes	safe	risky	yes	yes	right	risky	0	comprehensive_exploration_each_prospect
22	kenya	female	32	2020-03-07	akela	23	6	stable_environment	stable_first	subject5	left	pattern5	3	6	yes	NA	3	risky	0	no	no	safe	risky	yes	yes	right	risky	0	comprehensive_exploration_each_prospect
23	kenya	female	32	2020-03-07	akela	23	6	stable_environment	stable_first	subject5	left	pattern5	3	7	yes	NA	2	risky	0.5	no	no	safe	risky	yes	yes	right	risky	0	comprehensive_exploration_each_prospect
24	kenya	female	32	2020-03-07	akela	23	6	stable_environment	stable_first	subject5	left	pattern5	3	8	yes	NA	1	risky	0	no	no	safe	risky	yes	yes	right	risky	0	comprehensive_exploration_each_prospect
25	kenya	female	32	2020-03-07	akela	24	6	stable_environment	stable_first	subject5	left	pattern5	2	1	yes	1	NA	safe	0.25	no	NA	safe	risky	yes	yes	right	risky	0.5	comprehensive_exploration_each_prospect
26	kenya	female	32	2020-03-07	akela	24	6	stable_environment	stable_first	subject5	left	pattern5	2	2	yes	2	NA	safe	0.25	no	no	safe	risky	yes	yes	right	risky	0.5	comprehensive_exploration_each_prospect
27	kenya	female	32	2020-03-07	akela	24	6	stable_environment	stable_first	subject5	left	pattern5	2	3	yes	4	NA	safe	0.25	no	no	safe	risky	yes	yes	right	risky	0.5	comprehensive_exploration_each_prospect
28	kenya	female	32	2020-03-07	akela	24	6	stable_environment	stable_first	subject5	left	pattern5	2	4	yes	3	NA	safe	0.25	no	no	safe	risky	yes	yes	right	risky	0.5	comprehensive_exploration_each_prospect
29	kenya	female	32	2020-03-07	akela	24	6	stable_environment	stable_first	subject5	left	pattern5	2	5	yes	NA	4	risky	0.5	no	yes	safe	risky	yes	yes	right	risky	0.5	comprehensive_exploration_each_prospect
30	kenya	female	32	2020-03-07	akela	24	6	stable_environment	stable_first	subject5	left	pattern5	2	6	yes	NA	3	risky	0	no	no	safe	risky	yes	yes	right	risky	0.5	comprehensive_exploration_each_prospect
31	kenya	female	32	2020-03-07	akela	24	6	stable_environment	stable_first	subject5	left	pattern5	2	7	yes	NA	2	risky	0.5	no	no	safe	risky	yes	yes	right	risky	0.5	comprehensive_exploration_each_prospect
32	kenya	female	32	2020-03-07	akela	24	6	stable_environment	stable_first	subject5	left	pattern5	2	8	yes	NA	1	risky	0	no	no	safe	risky	yes	yes	right	risky	0.5	comprehensive_exploration_each_prospect
1	kenya	female	32	2020-03-08	akela	25	7	stable_environment	stable_first	subject5	left	pattern5	3	1	yes	NA	1	risky	0	no	NA	risky	safe	yes	yes	left	safe	0.25	comprehensive_exploration_each_prospect
2	kenya	female	32	2020-03-08	akela	25	7	stable_environment	stable_first	subject5	left	pattern5	3	2	yes	NA	2	risky	0.5	no	no	risky	safe	yes	yes	left	safe	0.25	comprehensive_exploration_each_prospect
3	kenya	female	32	2020-03-08	akela	25	7	stable_environment	stable_first	subject5	left	pattern5	3	3	yes	1	NA	safe	0.25	no	yes	risky	safe	yes	yes	left	safe	0.25	comprehensive_exploration_each_prospect
4	kenya	female	32	2020-03-08	akela	25	7	stable_environment	stable_first	subject5	left	pattern5	3	4	yes	2	NA	safe	0.25	no	no	risky	safe	yes	yes	left	safe	0.25	comprehensive_exploration_each_prospect
5	kenya	female	32	2020-03-08	akela	25	7	stable_environment	stable_first	subject5	left	pattern5	3	5	yes	3	NA	safe	0.25	no	no	risky	safe	yes	yes	left	safe	0.25	comprehensive_exploration_each_prospect
6	kenya	female	32	2020-03-08	akela	25	7	stable_environment	stable_first	subject5	left	pattern5	3	6	yes	4	NA	safe	0.25	no	no	risky	safe	yes	yes	left	safe	0.25	comprehensive_exploration_each_prospect
7	kenya	female	32	2020-03-08	akela	25	7	stable_environment	stable_first	subject5	left	pattern5	3	7	no	NA	NA	NA	NA	no	NA	risky	safe	yes	yes	left	safe	0.25	comprehensive_exploration_each_prospect
8	kenya	female	32	2020-03-08	akela	25	7	stable_environment	stable_first	subject5	left	pattern5	3	8	no	NA	NA	NA	NA	no	NA	risky	safe	yes	yes	left	safe	0.25	comprehensive_exploration_each_prospect
9	kenya	female	32	2020-03-08	akela	26	7	stable_environment	stable_first	subject5	left	pattern5	4	1	yes	1	NA	safe	0.25	no	NA	safe	risky	yes	yes	right	risky	0.5	comprehensive_exploration_each_prospect
10	kenya	female	32	2020-03-08	akela	26	7	stable_environment	stable_first	subject5	left	pattern5	4	2	yes	2	NA	safe	0.25	no	no	safe	risky	yes	yes	right	risky	0.5	comprehensive_exploration_each_prospect
11	kenya	female	32	2020-03-08	akela	26	7	stable_environment	stable_first	subject5	left	pattern5	4	3	yes	4	NA	safe	0.25	no	no	safe	risky	yes	yes	right	risky	0.5	comprehensive_exploration_each_prospect
12	kenya	female	32	2020-03-08	akela	26	7	stable_environment	stable_first	subject5	left	pattern5	4	4	yes	3	NA	safe	0.25	no	no	safe	risky	yes	yes	right	risky	0.5	comprehensive_exploration_each_prospect
13	kenya	female	32	2020-03-08	akela	26	7	stable_environment	stable_first	subject5	left	pattern5	4	5	yes	NA	4	risky	0.5	no	yes	safe	risky	yes	yes	right	risky	0.5	comprehensive_exploration_each_prospect
14	kenya	female	32	2020-03-08	akela	26	7	stable_environment	stable_first	subject5	left	pattern5	4	6	yes	NA	3	risky	0	no	no	safe	risky	yes	yes	right	risky	0.5	comprehensive_exploration_each_prospect
15	kenya	female	32	2020-03-08	akela	26	7	stable_environment	stable_first	subject5	left	pattern5	4	7	yes	NA	2	risky	0.5	no	no	safe	risky	yes	yes	right	risky	0.5	comprehensive_exploration_each_prospect
16	kenya	female	32	2020-03-08	akela	26	7	stable_environment	stable_first	subject5	left	pattern5	4	8	yes	NA	1	risky	0	no	no	safe	risky	yes	yes	right	risky	0.5	comprehensive_exploration_each_prospect
17	kenya	female	32	2020-03-08	akela	27	7	stable_environment	stable_first	subject5	left	pattern5	2	1	yes	1	NA	safe	0.25	no	NA	safe	risky	yes	yes	right	risky	0.5	comprehensive_exploration_each_prospect
18	kenya	female	32	2020-03-08	akela	27	7	stable_environment	stable_first	subject5	left	pattern5	2	2	yes	2	NA	safe	0.25	no	no	safe	risky	yes	yes	right	risky	0.5	comprehensive_exploration_each_prospect
19	kenya	female	32	2020-03-08	akela	27	7	stable_environment	stable_first	subject5	left	pattern5	2	3	yes	4	NA	safe	0.25	no	no	safe	risky	yes	yes	right	risky	0.5	comprehensive_exploration_each_prospect
20	kenya	female	32	2020-03-08	akela	27	7	stable_environment	stable_first	subject5	left	pattern5	2	4	yes	NA	3	risky	0	no	yes	safe	risky	yes	yes	right	risky	0.5	comprehensive_exploration_each_prospect
21	kenya	female	32	2020-03-08	akela	27	7	stable_environment	stable_first	subject5	left	pattern5	2	5	yes	NA	4	risky	0.5	no	no	safe	risky	yes	yes	right	risky	0.5	comprehensive_exploration_each_prospect
22	kenya	female	32	2020-03-08	akela	27	7	stable_environment	stable_first	subject5	left	pattern5	2	6	yes	NA	2	risky	0.5	no	no	safe	risky	yes	yes	right	risky	0.5	comprehensive_exploration_each_prospect
23	kenya	female	32	2020-03-08	akela	27	7	stable_environment	stable_first	subject5	left	pattern5	2	7	yes	NA	1	risky	0	no	no	safe	risky	yes	yes	right	risky	0.5	comprehensive_exploration_each_prospect
24	kenya	female	32	2020-03-08	akela	27	7	stable_environment	stable_first	subject5	left	pattern5	2	8	no	NA	NA	NA	NA	no	NA	safe	risky	yes	yes	right	risky	0.5	comprehensive_exploration_each_prospect
25	kenya	female	32	2020-03-08	akela	28	7	stable_environment	stable_first	subject5	left	pattern5	3	1	yes	1	NA	safe	0.25	no	NA	safe	risky	yes	yes	right	risky	0	comprehensive_exploration_each_prospect
26	kenya	female	32	2020-03-08	akela	28	7	stable_environment	stable_first	subject5	left	pattern5	3	2	yes	2	NA	safe	0.25	no	no	safe	risky	yes	yes	right	risky	0	comprehensive_exploration_each_prospect
27	kenya	female	32	2020-03-08	akela	28	7	stable_environment	stable_first	subject5	left	pattern5	3	3	yes	4	NA	safe	0.25	no	no	safe	risky	yes	yes	right	risky	0	comprehensive_exploration_each_prospect
28	kenya	female	32	2020-03-08	akela	28	7	stable_environment	stable_first	subject5	left	pattern5	3	4	yes	NA	3	risky	0	no	yes	safe	risky	yes	yes	right	risky	0	comprehensive_exploration_each_prospect
29	kenya	female	32	2020-03-08	akela	28	7	stable_environment	stable_first	subject5	left	pattern5	3	5	yes	NA	4	risky	0.5	no	no	safe	risky	yes	yes	right	risky	0	comprehensive_exploration_each_prospect
30	kenya	female	32	2020-03-08	akela	28	7	stable_environment	stable_first	subject5	left	pattern5	3	6	yes	NA	2	risky	0.5	no	no	safe	risky	yes	yes	right	risky	0	comprehensive_exploration_each_prospect
31	kenya	female	32	2020-03-08	akela	28	7	stable_environment	stable_first	subject5	left	pattern5	3	7	yes	NA	1	risky	0	no	no	safe	risky	yes	yes	right	risky	0	comprehensive_exploration_each_prospect
32	kenya	female	32	2020-03-08	akela	28	7	stable_environment	stable_first	subject5	left	pattern5	3	8	no	NA	NA	NA	NA	no	NA	safe	risky	yes	yes	right	risky	0	comprehensive_exploration_each_prospect
1	kenya	female	32	2020-03-09	akela	29	8	stable_environment	stable_first	subject5	left	pattern5	4	1	yes	4	NA	safe	0.25	no	NA	safe	risky	yes	yes	right	risky	0.5	comprehensive_exploration_each_prospect
2	kenya	female	32	2020-03-09	akela	29	8	stable_environment	stable_first	subject5	left	pattern5	4	2	yes	3	NA	safe	0.25	no	no	safe	risky	yes	yes	right	risky	0.5	comprehensive_exploration_each_prospect
3	kenya	female	32	2020-03-09	akela	29	8	stable_environment	stable_first	subject5	left	pattern5	4	3	yes	2	NA	safe	0.25	no	no	safe	risky	yes	yes	right	risky	0.5	comprehensive_exploration_each_prospect
4	kenya	female	32	2020-03-09	akela	29	8	stable_environment	stable_first	subject5	left	pattern5	4	4	yes	1	NA	safe	0.25	no	no	safe	risky	yes	yes	right	risky	0.5	comprehensive_exploration_each_prospect
5	kenya	female	32	2020-03-09	akela	29	8	stable_environment	stable_first	subject5	left	pattern5	4	5	yes	NA	4	risky	0.5	no	yes	safe	risky	yes	yes	right	risky	0.5	comprehensive_exploration_each_prospect
6	kenya	female	32	2020-03-09	akela	29	8	stable_environment	stable_first	subject5	left	pattern5	4	6	yes	NA	3	risky	0	no	no	safe	risky	yes	yes	right	risky	0.5	comprehensive_exploration_each_prospect
7	kenya	female	32	2020-03-09	akela	29	8	stable_environment	stable_first	subject5	left	pattern5	4	7	yes	NA	2	risky	0.5	no	no	safe	risky	yes	yes	right	risky	0.5	comprehensive_exploration_each_prospect
8	kenya	female	32	2020-03-09	akela	29	8	stable_environment	stable_first	subject5	left	pattern5	4	8	yes	NA	1	risky	0	no	no	safe	risky	yes	yes	right	risky	0.5	comprehensive_exploration_each_prospect
9	kenya	female	32	2020-03-09	akela	30	8	stable_environment	stable_first	subject5	left	pattern5	1	1	yes	1	NA	safe	0.25	no	NA	safe	risky	yes	yes	left	safe	0.25	comprehensive_exploration_each_prospect
10	kenya	female	32	2020-03-09	akela	30	8	stable_environment	stable_first	subject5	left	pattern5	1	2	yes	3	NA	safe	0.25	no	no	safe	risky	yes	yes	left	safe	0.25	comprehensive_exploration_each_prospect
11	kenya	female	32	2020-03-09	akela	30	8	stable_environment	stable_first	subject5	left	pattern5	1	3	yes	4	NA	safe	0.25	no	no	safe	risky	yes	yes	left	safe	0.25	comprehensive_exploration_each_prospect
12	kenya	female	32	2020-03-09	akela	30	8	stable_environment	stable_first	subject5	left	pattern5	1	4	yes	NA	NA	risky	0.5	no	yes	safe	risky	yes	yes	left	safe	0.25	comprehensive_exploration_each_prospect
13	kenya	female	32	2020-03-09	akela	30	8	stable_environment	stable_first	subject5	left	pattern5	1	5	yes	NA	3	risky	0	no	no	safe	risky	yes	yes	left	safe	0.25	comprehensive_exploration_each_prospect
14	kenya	female	32	2020-03-09	akela	30	8	stable_environment	stable_first	subject5	left	pattern5	1	6	yes	NA	1	risky	0	no	no	safe	risky	yes	yes	left	safe	0.25	comprehensive_exploration_each_prospect
15	kenya	female	32	2020-03-09	akela	30	8	stable_environment	stable_first	subject5	left	pattern5	1	7	yes	NA	2	risky	0.5	no	no	safe	risky	yes	yes	left	safe	0.25	comprehensive_exploration_each_prospect
16	kenya	female	32	2020-03-09	akela	30	8	stable_environment	stable_first	subject5	left	pattern5	1	8	no	NA	NA	NA	NA	no	NA	safe	risky	yes	yes	left	safe	0.25	comprehensive_exploration_each_prospect
17	kenya	female	32	2020-03-09	akela	31	8	stable_environment	stable_first	subject5	left	pattern5	2	1	yes	NA	3	risky	0	no	NA	risky	safe	yes	yes	right	risky	0.5	comprehensive_exploration_each_prospect
18	kenya	female	32	2020-03-09	akela	31	8	stable_environment	stable_first	subject5	left	pattern5	2	2	yes	NA	2	risky	0.5	no	no	risky	safe	yes	yes	right	risky	0.5	comprehensive_exploration_each_prospect
19	kenya	female	32	2020-03-09	akela	31	8	stable_environment	stable_first	subject5	left	pattern5	2	3	yes	NA	1	risky	0	no	no	risky	safe	yes	yes	right	risky	0.5	comprehensive_exploration_each_prospect
20	kenya	female	32	2020-03-09	akela	31	8	stable_environment	stable_first	subject5	left	pattern5	2	4	yes	NA	4	risky	0.5	no	no	risky	safe	yes	yes	right	risky	0.5	comprehensive_exploration_each_prospect
21	kenya	female	32	2020-03-09	akela	31	8	stable_environment	stable_first	subject5	left	pattern5	2	5	yes	4	NA	safe	0.25	no	yes	risky	safe	yes	yes	right	risky	0.5	comprehensive_exploration_each_prospect
22	kenya	female	32	2020-03-09	akela	31	8	stable_environment	stable_first	subject5	left	pattern5	2	6	yes	3	NA	safe	0.25	no	no	risky	safe	yes	yes	right	risky	0.5	comprehensive_exploration_each_prospect
23	kenya	female	32	2020-03-09	akela	31	8	stable_environment	stable_first	subject5	left	pattern5	2	7	yes	2	NA	safe	0.25	no	no	risky	safe	yes	yes	right	risky	0.5	comprehensive_exploration_each_prospect
24	kenya	female	32	2020-03-09	akela	31	8	stable_environment	stable_first	subject5	left	pattern5	2	8	yes	1	NA	safe	0.25	no	no	risky	safe	yes	yes	right	risky	0.5	comprehensive_exploration_each_prospect
25	kenya	female	32	2020-03-09	akela	32	8	stable_environment	stable_first	subject5	left	pattern5	1	1	yes	2	NA	safe	0.25	no	NA	safe	risky	yes	yes	right	risky	0	comprehensive_exploration_each_prospect
26	kenya	female	32	2020-03-09	akela	32	8	stable_environment	stable_first	subject5	left	pattern5	1	2	yes	4	NA	safe	0.25	no	no	safe	risky	yes	yes	right	risky	0	comprehensive_exploration_each_prospect
27	kenya	female	32	2020-03-09	akela	32	8	stable_environment	stable_first	subject5	left	pattern5	1	3	yes	3	NA	safe	0.25	no	no	safe	risky	yes	yes	right	risky	0	comprehensive_exploration_each_prospect
28	kenya	female	32	2020-03-09	akela	32	8	stable_environment	stable_first	subject5	left	pattern5	1	4	yes	1	NA	safe	0.25	no	no	safe	risky	yes	yes	right	risky	0	comprehensive_exploration_each_prospect
29	kenya	female	32	2020-03-09	akela	32	8	stable_environment	stable_first	subject5	left	pattern5	1	5	yes	NA	4	risky	0.5	no	yes	safe	risky	yes	yes	right	risky	0	comprehensive_exploration_each_prospect
30	kenya	female	32	2020-03-09	akela	32	8	stable_environment	stable_first	subject5	left	pattern5	1	6	yes	NA	3	risky	0	no	no	safe	risky	yes	yes	right	risky	0	comprehensive_exploration_each_prospect
31	kenya	female	32	2020-03-09	akela	32	8	stable_environment	stable_first	subject5	left	pattern5	1	7	yes	NA	2	risky	0.5	no	no	safe	risky	yes	yes	right	risky	0	comprehensive_exploration_each_prospect
32	kenya	female	32	2020-03-09	akela	32	8	stable_environment	stable_first	subject5	left	pattern5	1	8	yes	NA	1	risky	0	no	no	safe	risky	yes	yes	right	risky	0	comprehensive_exploration_each_prospect
1	kenya	female	32	2020-03-12	akela	1	1	changing_environment	stable_first	subject3	right	pattern6	4	1	yes	1	NA	risky	0	no	NA	risky	safe	yes	yes	right	safe	0.25	comprehensive_exploration_each_prospect
2	kenya	female	32	2020-03-12	akela	1	1	changing_environment	stable_first	subject3	right	pattern6	4	2	yes	3	NA	risky	0.5	no	no	risky	safe	yes	yes	right	safe	0.25	comprehensive_exploration_each_prospect
3	kenya	female	32	2020-03-12	akela	1	1	changing_environment	stable_first	subject3	right	pattern6	4	3	yes	4	NA	risky	0.5	no	no	risky	safe	yes	yes	right	safe	0.25	comprehensive_exploration_each_prospect
4	kenya	female	32	2020-03-12	akela	1	1	changing_environment	stable_first	subject3	right	pattern6	4	4	yes	NA	4	safe	0.25	no	yes	risky	safe	yes	yes	right	safe	0.25	comprehensive_exploration_each_prospect
5	kenya	female	32	2020-03-12	akela	1	1	changing_environment	stable_first	subject3	right	pattern6	4	5	yes	NA	3	safe	0.25	no	no	risky	safe	yes	yes	right	safe	0.25	comprehensive_exploration_each_prospect
6	kenya	female	32	2020-03-12	akela	1	1	changing_environment	stable_first	subject3	right	pattern6	4	6	yes	NA	2	safe	0.25	no	no	risky	safe	yes	yes	right	safe	0.25	comprehensive_exploration_each_prospect
7	kenya	female	32	2020-03-12	akela	1	1	changing_environment	stable_first	subject3	right	pattern6	4	7	yes	NA	1	safe	0.25	no	no	risky	safe	yes	yes	right	safe	0.25	comprehensive_exploration_each_prospect
8	kenya	female	32	2020-03-12	akela	1	1	changing_environment	stable_first	subject3	right	pattern6	4	8	no	NA	NA	NA	NA	no	NA	risky	safe	yes	yes	right	safe	0.25	comprehensive_exploration_each_prospect
9	kenya	female	32	2020-03-12	akela	2	1	changing_environment	stable_first	subject3	left	pattern4	4	1	yes	3	NA	safe	0.25	no	NA	safe	risky	yes	yes	left	safe	0.25	comprehensive_exploration_each_prospect
10	kenya	female	32	2020-03-12	akela	2	1	changing_environment	stable_first	subject3	left	pattern4	4	2	yes	4	NA	safe	0.25	no	no	safe	risky	yes	yes	left	safe	0.25	comprehensive_exploration_each_prospect
11	kenya	female	32	2020-03-12	akela	2	1	changing_environment	stable_first	subject3	left	pattern4	4	3	yes	2	NA	safe	0.25	no	no	safe	risky	yes	yes	left	safe	0.25	comprehensive_exploration_each_prospect
12	kenya	female	32	2020-03-12	akela	2	1	changing_environment	stable_first	subject3	left	pattern4	4	4	yes	1	NA	safe	0.25	no	no	safe	risky	yes	yes	left	safe	0.25	comprehensive_exploration_each_prospect
13	kenya	female	32	2020-03-12	akela	2	1	changing_environment	stable_first	subject3	left	pattern4	4	5	yes	NA	4	risky	0	no	yes	safe	risky	yes	yes	left	safe	0.25	comprehensive_exploration_each_prospect
14	kenya	female	32	2020-03-12	akela	2	1	changing_environment	stable_first	subject3	left	pattern4	4	6	yes	NA	3	risky	0.5	no	no	safe	risky	yes	yes	left	safe	0.25	comprehensive_exploration_each_prospect
15	kenya	female	32	2020-03-12	akela	2	1	changing_environment	stable_first	subject3	left	pattern4	4	7	yes	NA	2	risky	0.5	no	no	safe	risky	yes	yes	left	safe	0.25	comprehensive_exploration_each_prospect
16	kenya	female	32	2020-03-12	akela	2	1	changing_environment	stable_first	subject3	left	pattern4	4	8	no	NA	NA	NA	NA	no	NA	safe	risky	yes	yes	left	safe	0.25	comprehensive_exploration_each_prospect
17	kenya	female	32	2020-03-12	akela	3	1	changing_environment	stable_first	subject3	right	pattern3	2	1	yes	2	NA	risky	0	no	NA	risky	risky	yes	yes	right	safe	0.25	piecewise_exploration
18	kenya	female	32	2020-03-12	akela	3	1	changing_environment	stable_first	subject3	right	pattern3	2	2	yes	NA	4	safe	0.25	no	yes	risky	risky	yes	yes	right	safe	0.25	piecewise_exploration
19	kenya	female	32	2020-03-12	akela	3	1	changing_environment	stable_first	subject3	right	pattern3	2	3	yes	NA	3	safe	0.25	no	no	risky	risky	yes	yes	right	safe	0.25	piecewise_exploration
20	kenya	female	32	2020-03-12	akela	3	1	changing_environment	stable_first	subject3	right	pattern3	2	4	yes	NA	2	safe	0.25	no	no	risky	risky	yes	yes	right	safe	0.25	piecewise_exploration
21	kenya	female	32	2020-03-12	akela	3	1	changing_environment	stable_first	subject3	right	pattern3	2	5	yes	NA	1	safe	0.25	no	no	risky	risky	yes	yes	right	safe	0.25	piecewise_exploration
22	kenya	female	32	2020-03-12	akela	3	1	changing_environment	stable_first	subject3	right	pattern3	2	6	yes	3	NA	risky	0	no	yes	risky	risky	yes	yes	right	safe	0.25	piecewise_exploration
23	kenya	female	32	2020-03-12	akela	3	1	changing_environment	stable_first	subject3	right	pattern3	2	7	yes	4	NA	risky	0.5	no	no	risky	risky	yes	yes	right	safe	0.25	piecewise_exploration
24	kenya	female	32	2020-03-12	akela	3	1	changing_environment	stable_first	subject3	right	pattern3	2	8	no	NA	NA	NA	NA	no	NA	risky	risky	yes	yes	right	safe	0.25	piecewise_exploration
25	kenya	female	32	2020-03-12	akela	4	1	changing_environment	stable_first	subject3	left	pattern3	1	1	yes	NA	4	risky	0.5	no	NA	risky	safe	yes	yes	left	safe	0.25	comprehensive_exploration_each_prospect
26	kenya	female	32	2020-03-12	akela	4	1	changing_environment	stable_first	subject3	left	pattern3	1	2	yes	NA	3	risky	0	no	no	risky	safe	yes	yes	left	safe	0.25	comprehensive_exploration_each_prospect
27	kenya	female	32	2020-03-12	akela	4	1	changing_environment	stable_first	subject3	left	pattern3	1	3	yes	NA	2	risky	0	no	no	risky	safe	yes	yes	left	safe	0.25	comprehensive_exploration_each_prospect
28	kenya	female	32	2020-03-12	akela	4	1	changing_environment	stable_first	subject3	left	pattern3	1	4	yes	NA	1	risky	0.5	no	no	risky	safe	yes	yes	left	safe	0.25	comprehensive_exploration_each_prospect
29	kenya	female	32	2020-03-12	akela	4	1	changing_environment	stable_first	subject3	left	pattern3	1	5	yes	1	NA	safe	0.25	no	yes	risky	safe	yes	yes	left	safe	0.25	comprehensive_exploration_each_prospect
30	kenya	female	32	2020-03-12	akela	4	1	changing_environment	stable_first	subject3	left	pattern3	1	6	yes	2	NA	safe	0.25	no	no	risky	safe	yes	yes	left	safe	0.25	comprehensive_exploration_each_prospect
31	kenya	female	32	2020-03-12	akela	4	1	changing_environment	stable_first	subject3	left	pattern3	1	7	no	NA	NA	NA	NA	no	NA	risky	safe	yes	yes	left	safe	0.25	comprehensive_exploration_each_prospect
32	kenya	female	32	2020-03-12	akela	4	1	changing_environment	stable_first	subject3	left	pattern3	1	8	no	NA	NA	NA	NA	no	NA	risky	safe	yes	yes	left	safe	0.25	comprehensive_exploration_each_prospect
1	kenya	female	32	2020-03-13	akela	5	2	changing_environment	stable_first	subject3	right	pattern5	3	1	yes	1	NA	risky	0	no	NA	risky	safe	yes	yes	left	risky	0	comprehensive_exploration_each_prospect
2	kenya	female	32	2020-03-13	akela	5	2	changing_environment	stable_first	subject3	right	pattern5	3	2	yes	2	NA	risky	0.5	no	no	risky	safe	yes	yes	left	risky	0	comprehensive_exploration_each_prospect
3	kenya	female	32	2020-03-13	akela	5	2	changing_environment	stable_first	subject3	right	pattern5	3	3	yes	3	NA	risky	0	no	no	risky	safe	yes	yes	left	risky	0	comprehensive_exploration_each_prospect
4	kenya	female	32	2020-03-13	akela	5	2	changing_environment	stable_first	subject3	right	pattern5	3	4	yes	4	NA	risky	0.5	no	no	risky	safe	yes	yes	left	risky	0	comprehensive_exploration_each_prospect
5	kenya	female	32	2020-03-13	akela	5	2	changing_environment	stable_first	subject3	right	pattern5	3	5	yes	NA	3	safe	0.25	no	yes	risky	safe	yes	yes	left	risky	0	comprehensive_exploration_each_prospect
6	kenya	female	32	2020-03-13	akela	5	2	changing_environment	stable_first	subject3	right	pattern5	3	6	yes	NA	4	safe	0.25	no	no	risky	safe	yes	yes	left	risky	0	comprehensive_exploration_each_prospect
7	kenya	female	32	2020-03-13	akela	5	2	changing_environment	stable_first	subject3	right	pattern5	3	7	yes	NA	2	safe	0.25	no	no	risky	safe	yes	yes	left	risky	0	comprehensive_exploration_each_prospect
8	kenya	female	32	2020-03-13	akela	5	2	changing_environment	stable_first	subject3	right	pattern5	3	8	yes	NA	1	safe	0.25	no	no	risky	safe	yes	yes	left	risky	0	comprehensive_exploration_each_prospect
9	kenya	female	32	2020-03-13	akela	6	2	changing_environment	stable_first	subject3	left	pattern4	2	1	yes	1	NA	safe	0.25	no	NA	safe	risky	yes	yes	right	risky	0.5	comprehensive_exploration_each_prospect
10	kenya	female	32	2020-03-13	akela	6	2	changing_environment	stable_first	subject3	left	pattern4	2	2	yes	2	NA	safe	0.25	no	no	safe	risky	yes	yes	right	risky	0.5	comprehensive_exploration_each_prospect
11	kenya	female	32	2020-03-13	akela	6	2	changing_environment	stable_first	subject3	left	pattern4	2	3	yes	3	NA	safe	0.25	no	no	safe	risky	yes	yes	right	risky	0.5	comprehensive_exploration_each_prospect
12	kenya	female	32	2020-03-13	akela	6	2	changing_environment	stable_first	subject3	left	pattern4	2	4	yes	4	NA	safe	0.25	no	no	safe	risky	yes	yes	right	risky	0.5	comprehensive_exploration_each_prospect
13	kenya	female	32	2020-03-13	akela	6	2	changing_environment	stable_first	subject3	left	pattern4	2	5	yes	NA	3	risky	0.5	no	yes	safe	risky	yes	yes	right	risky	0.5	comprehensive_exploration_each_prospect
14	kenya	female	32	2020-03-13	akela	6	2	changing_environment	stable_first	subject3	left	pattern4	2	6	yes	NA	4	risky	0	no	no	safe	risky	yes	yes	right	risky	0.5	comprehensive_exploration_each_prospect
15	kenya	female	32	2020-03-13	akela	6	2	changing_environment	stable_first	subject3	left	pattern4	2	7	yes	NA	2	risky	0.5	no	no	safe	risky	yes	yes	right	risky	0.5	comprehensive_exploration_each_prospect
16	kenya	female	32	2020-03-13	akela	6	2	changing_environment	stable_first	subject3	left	pattern4	2	8	yes	NA	1	risky	0	no	no	safe	risky	yes	yes	right	risky	0.5	comprehensive_exploration_each_prospect
17	kenya	female	32	2020-03-13	akela	7	2	changing_environment	stable_first	subject3	left	pattern5	1	1	yes	4	NA	safe	0.25	no	NA	safe	risky	yes	yes	left	safe	0.25	comprehensive_exploration_each_prospect
18	kenya	female	32	2020-03-13	akela	7	2	changing_environment	stable_first	subject3	left	pattern5	1	2	yes	3	NA	safe	0.25	no	no	safe	risky	yes	yes	left	safe	0.25	comprehensive_exploration_each_prospect
19	kenya	female	32	2020-03-13	akela	7	2	changing_environment	stable_first	subject3	left	pattern5	1	3	yes	2	NA	safe	0.25	no	no	safe	risky	yes	yes	left	safe	0.25	comprehensive_exploration_each_prospect
20	kenya	female	32	2020-03-13	akela	7	2	changing_environment	stable_first	subject3	left	pattern5	1	4	yes	1	NA	safe	0.25	no	no	safe	risky	yes	yes	left	safe	0.25	comprehensive_exploration_each_prospect
21	kenya	female	32	2020-03-13	akela	7	2	changing_environment	stable_first	subject3	left	pattern5	1	5	yes	NA	4	risky	0.5	no	yes	safe	risky	yes	yes	left	safe	0.25	comprehensive_exploration_each_prospect
22	kenya	female	32	2020-03-13	akela	7	2	changing_environment	stable_first	subject3	left	pattern5	1	6	yes	NA	3	risky	0	no	no	safe	risky	yes	yes	left	safe	0.25	comprehensive_exploration_each_prospect
23	kenya	female	32	2020-03-13	akela	7	2	changing_environment	stable_first	subject3	left	pattern5	1	7	yes	NA	2	risky	0.5	no	no	safe	risky	yes	yes	left	safe	0.25	comprehensive_exploration_each_prospect
24	kenya	female	32	2020-03-13	akela	7	2	changing_environment	stable_first	subject3	left	pattern5	1	8	yes	NA	1	risky	0	no	no	safe	risky	yes	yes	left	safe	0.25	comprehensive_exploration_each_prospect
25	kenya	female	32	2020-03-13	akela	8	2	changing_environment	stable_first	subject3	right	pattern4	3	1	yes	3	NA	risky	0.5	no	NA	risky	safe	yes	yes	left	risky	0.5	piecewise_exploration
26	kenya	female	32	2020-03-13	akela	8	2	changing_environment	stable_first	subject3	right	pattern4	3	2	yes	2	NA	risky	0.5	no	no	risky	safe	yes	yes	left	risky	0.5	piecewise_exploration
27	kenya	female	32	2020-03-13	akela	8	2	changing_environment	stable_first	subject3	right	pattern4	3	3	yes	1	NA	risky	0	no	no	risky	safe	yes	yes	left	risky	0.5	piecewise_exploration
28	kenya	female	32	2020-03-13	akela	8	2	changing_environment	stable_first	subject3	right	pattern4	3	4	yes	NA	4	safe	0.25	no	yes	risky	safe	yes	yes	left	risky	0.5	piecewise_exploration
29	kenya	female	32	2020-03-13	akela	8	2	changing_environment	stable_first	subject3	right	pattern4	3	5	yes	NA	3	safe	0.25	no	no	risky	safe	yes	yes	left	risky	0.5	piecewise_exploration
30	kenya	female	32	2020-03-13	akela	8	2	changing_environment	stable_first	subject3	right	pattern4	3	6	yes	NA	1	safe	0.25	no	no	risky	safe	yes	yes	left	risky	0.5	piecewise_exploration
31	kenya	female	32	2020-03-13	akela	8	2	changing_environment	stable_first	subject3	right	pattern4	3	7	yes	NA	2	safe	0.25	no	no	risky	safe	yes	yes	left	risky	0.5	piecewise_exploration
32	kenya	female	32	2020-03-13	akela	8	2	changing_environment	stable_first	subject3	right	pattern4	3	8	yes	4	NA	risky	0	no	yes	risky	safe	yes	yes	left	risky	0.5	piecewise_exploration
1	kenya	female	32	2020-03-14	akela	9	3	changing_environment	stable_first	subject3	left	pattern5	3	1	yes	2	NA	safe	0.25	no	NA	safe	risky	yes	yes	left	safe	0.25	comprehensive_exploration_each_prospect
2	kenya	female	32	2020-03-14	akela	9	3	changing_environment	stable_first	subject3	left	pattern5	3	2	yes	NA	2	risky	0.5	no	yes	safe	risky	yes	yes	left	safe	0.25	comprehensive_exploration_each_prospect
3	kenya	female	32	2020-03-14	akela	9	3	changing_environment	stable_first	subject3	left	pattern5	3	3	yes	NA	3	risky	0	no	no	safe	risky	yes	yes	left	safe	0.25	comprehensive_exploration_each_prospect
4	kenya	female	32	2020-03-14	akela	9	3	changing_environment	stable_first	subject3	left	pattern5	3	4	yes	NA	4	risky	0.5	no	no	safe	risky	yes	yes	left	safe	0.25	comprehensive_exploration_each_prospect
5	kenya	female	32	2020-03-14	akela	9	3	changing_environment	stable_first	subject3	left	pattern5	3	5	no	NA	NA	NA	NA	no	NA	safe	risky	yes	yes	left	safe	0.25	comprehensive_exploration_each_prospect
6	kenya	female	32	2020-03-14	akela	9	3	changing_environment	stable_first	subject3	left	pattern5	3	6	no	NA	NA	NA	NA	no	NA	safe	risky	yes	yes	left	safe	0.25	comprehensive_exploration_each_prospect
7	kenya	female	32	2020-03-14	akela	9	3	changing_environment	stable_first	subject3	left	pattern5	3	7	no	NA	NA	NA	NA	no	NA	safe	risky	yes	yes	left	safe	0.25	comprehensive_exploration_each_prospect
8	kenya	female	32	2020-03-14	akela	9	3	changing_environment	stable_first	subject3	left	pattern5	3	8	no	NA	NA	NA	NA	no	NA	safe	risky	yes	yes	left	safe	0.25	comprehensive_exploration_each_prospect
9	kenya	female	32	2020-03-14	akela	10	3	changing_environment	stable_first	subject3	right	pattern4	4	1	yes	2	NA	risky	0.5	no	NA	risky	safe	yes	yes	left	risky	0	comprehensive_exploration_each_prospect
10	kenya	female	32	2020-03-14	akela	10	3	changing_environment	stable_first	subject3	right	pattern4	4	2	yes	1	NA	risky	0	no	no	risky	safe	yes	yes	left	risky	0	comprehensive_exploration_each_prospect
11	kenya	female	32	2020-03-14	akela	10	3	changing_environment	stable_first	subject3	right	pattern4	4	3	yes	4	NA	risky	0	no	no	risky	safe	yes	yes	left	risky	0	comprehensive_exploration_each_prospect
12	kenya	female	32	2020-03-14	akela	10	3	changing_environment	stable_first	subject3	right	pattern4	4	4	yes	3	NA	risky	0.5	no	no	risky	safe	yes	yes	left	risky	0	comprehensive_exploration_each_prospect
13	kenya	female	32	2020-03-14	akela	10	3	changing_environment	stable_first	subject3	right	pattern4	4	5	yes	NA	3	safe	0.25	no	yes	risky	safe	yes	yes	left	risky	0	comprehensive_exploration_each_prospect
14	kenya	female	32	2020-03-14	akela	10	3	changing_environment	stable_first	subject3	right	pattern4	4	6	yes	NA	4	safe	0.25	no	no	risky	safe	yes	yes	left	risky	0	comprehensive_exploration_each_prospect
15	kenya	female	32	2020-03-14	akela	10	3	changing_environment	stable_first	subject3	right	pattern4	4	7	yes	NA	2	safe	0.25	no	no	risky	safe	yes	yes	left	risky	0	comprehensive_exploration_each_prospect
16	kenya	female	32	2020-03-14	akela	10	3	changing_environment	stable_first	subject3	right	pattern4	4	8	yes	NA	1	safe	0.25	no	no	risky	safe	yes	yes	left	risky	0	comprehensive_exploration_each_prospect
17	kenya	female	32	2020-03-14	akela	11	3	changing_environment	stable_first	subject3	left	pattern6	3	1	yes	NA	2	risky	0	no	NA	risky	safe	yes	yes	left	safe	0.25	comprehensive_exploration_each_prospect
18	kenya	female	32	2020-03-14	akela	11	3	changing_environment	stable_first	subject3	left	pattern6	3	2	yes	NA	4	risky	0.5	no	no	risky	safe	yes	yes	left	safe	0.25	comprehensive_exploration_each_prospect
19	kenya	female	32	2020-03-14	akela	11	3	changing_environment	stable_first	subject3	left	pattern6	3	3	yes	NA	3	risky	0.5	no	no	risky	safe	yes	yes	left	safe	0.25	comprehensive_exploration_each_prospect
20	kenya	female	32	2020-03-14	akela	11	3	changing_environment	stable_first	subject3	left	pattern6	3	4	yes	NA	1	risky	0	no	no	risky	safe	yes	yes	left	safe	0.25	comprehensive_exploration_each_prospect
21	kenya	female	32	2020-03-14	akela	11	3	changing_environment	stable_first	subject3	left	pattern6	3	5	yes	1	NA	safe	0.25	no	yes	risky	safe	yes	yes	left	safe	0.25	comprehensive_exploration_each_prospect
22	kenya	female	32	2020-03-14	akela	11	3	changing_environment	stable_first	subject3	left	pattern6	3	6	yes	2	NA	safe	0.25	no	no	risky	safe	yes	yes	left	safe	0.25	comprehensive_exploration_each_prospect
23	kenya	female	32	2020-03-14	akela	11	3	changing_environment	stable_first	subject3	left	pattern6	3	7	yes	4	NA	safe	0.25	no	no	risky	safe	yes	yes	left	safe	0.25	comprehensive_exploration_each_prospect
24	kenya	female	32	2020-03-14	akela	11	3	changing_environment	stable_first	subject3	left	pattern6	3	8	yes	3	NA	safe	0.25	no	no	risky	safe	yes	yes	left	safe	0.25	comprehensive_exploration_each_prospect
25	kenya	female	32	2020-03-14	akela	12	3	changing_environment	stable_first	subject3	right	pattern5	2	1	yes	1	NA	risky	0	no	NA	risky	safe	yes	yes	left	risky	0.5	comprehensive_exploration_each_prospect
26	kenya	female	32	2020-03-14	akela	12	3	changing_environment	stable_first	subject3	right	pattern5	2	2	yes	2	NA	risky	0.5	no	no	risky	safe	yes	yes	left	risky	0.5	comprehensive_exploration_each_prospect
27	kenya	female	32	2020-03-14	akela	12	3	changing_environment	stable_first	subject3	right	pattern5	2	3	yes	4	NA	risky	0.5	no	no	risky	safe	yes	yes	left	risky	0.5	comprehensive_exploration_each_prospect
28	kenya	female	32	2020-03-14	akela	12	3	changing_environment	stable_first	subject3	right	pattern5	2	4	yes	3	NA	risky	0	no	no	risky	safe	yes	yes	left	risky	0.5	comprehensive_exploration_each_prospect
29	kenya	female	32	2020-03-14	akela	12	3	changing_environment	stable_first	subject3	right	pattern5	2	5	yes	NA	3	safe	0.25	no	yes	risky	safe	yes	yes	left	risky	0.5	comprehensive_exploration_each_prospect
30	kenya	female	32	2020-03-14	akela	12	3	changing_environment	stable_first	subject3	right	pattern5	2	6	yes	NA	4	safe	0.25	no	no	risky	safe	yes	yes	left	risky	0.5	comprehensive_exploration_each_prospect
31	kenya	female	32	2020-03-14	akela	12	3	changing_environment	stable_first	subject3	right	pattern5	2	7	yes	NA	2	safe	0.25	no	no	risky	safe	yes	yes	left	risky	0.5	comprehensive_exploration_each_prospect
32	kenya	female	32	2020-03-14	akela	12	3	changing_environment	stable_first	subject3	right	pattern5	2	8	yes	NA	1	safe	0.25	no	no	risky	safe	yes	yes	left	risky	0.5	comprehensive_exploration_each_prospect
1	kenya	female	32	2020-03-14	akela	13	4	changing_environment	stable_first	subject3	left	pattern6	2	1	yes	1	NA	safe	0.25	no	NA	safe	risky	yes	yes	left	safe	0.25	comprehensive_exploration_each_prospect
2	kenya	female	32	2020-03-14	akela	13	4	changing_environment	stable_first	subject3	left	pattern6	2	2	yes	3	NA	safe	0.25	no	no	safe	risky	yes	yes	left	safe	0.25	comprehensive_exploration_each_prospect
3	kenya	female	32	2020-03-14	akela	13	4	changing_environment	stable_first	subject3	left	pattern6	2	3	yes	2	NA	safe	0.25	no	no	safe	risky	yes	yes	left	safe	0.25	comprehensive_exploration_each_prospect
4	kenya	female	32	2020-03-14	akela	13	4	changing_environment	stable_first	subject3	left	pattern6	2	4	yes	4	NA	safe	0.25	no	no	safe	risky	yes	yes	left	safe	0.25	comprehensive_exploration_each_prospect
5	kenya	female	32	2020-03-14	akela	13	4	changing_environment	stable_first	subject3	left	pattern6	2	5	yes	NA	4	risky	0.5	no	yes	safe	risky	yes	yes	left	safe	0.25	comprehensive_exploration_each_prospect
6	kenya	female	32	2020-03-14	akela	13	4	changing_environment	stable_first	subject3	left	pattern6	2	6	yes	NA	3	risky	0.5	no	no	safe	risky	yes	yes	left	safe	0.25	comprehensive_exploration_each_prospect
7	kenya	female	32	2020-03-14	akela	13	4	changing_environment	stable_first	subject3	left	pattern6	2	7	yes	NA	2	risky	0	no	no	safe	risky	yes	yes	left	safe	0.25	comprehensive_exploration_each_prospect
8	kenya	female	32	2020-03-14	akela	13	4	changing_environment	stable_first	subject3	left	pattern6	2	8	yes	NA	1	risky	0	no	no	safe	risky	yes	yes	left	safe	0.25	comprehensive_exploration_each_prospect
9	kenya	female	32	2020-03-14	akela	14	4	changing_environment	stable_first	subject3	left	pattern5	4	1	yes	1	NA	safe	0.25	no	NA	safe	risky	yes	yes	right	risky	0.5	piecewise_exploration
10	kenya	female	32	2020-03-14	akela	14	4	changing_environment	stable_first	subject3	left	pattern5	4	2	yes	2	NA	safe	0.25	no	no	safe	risky	yes	yes	right	risky	0.5	piecewise_exploration
11	kenya	female	32	2020-03-14	akela	14	4	changing_environment	stable_first	subject3	left	pattern5	4	3	yes	3	NA	safe	0.25	no	no	safe	risky	yes	yes	right	risky	0.5	piecewise_exploration
12	kenya	female	32	2020-03-14	akela	14	4	changing_environment	stable_first	subject3	left	pattern5	4	4	yes	NA	3	risky	0	no	yes	safe	risky	yes	yes	right	risky	0.5	piecewise_exploration
13	kenya	female	32	2020-03-14	akela	14	4	changing_environment	stable_first	subject3	left	pattern5	4	5	yes	NA	4	risky	0.5	no	no	safe	risky	yes	yes	right	risky	0.5	piecewise_exploration
14	kenya	female	32	2020-03-14	akela	14	4	changing_environment	stable_first	subject3	left	pattern5	4	6	yes	4	NA	safe	0.25	no	yes	safe	risky	yes	yes	right	risky	0.5	piecewise_exploration
15	kenya	female	32	2020-03-14	akela	14	4	changing_environment	stable_first	subject3	left	pattern5	4	7	yes	NA	1	risky	0	no	yes	safe	risky	yes	yes	right	risky	0.5	piecewise_exploration
16	kenya	female	32	2020-03-14	akela	14	4	changing_environment	stable_first	subject3	left	pattern5	4	8	yes	NA	2	risky	0.5	no	no	safe	risky	yes	yes	right	risky	0.5	piecewise_exploration
17	kenya	female	32	2020-03-15	akela	15	4	changing_environment	stable_first	subject3	right	pattern5	1	1	yes	4	NA	risky	0.5	no	NA	risky	safe	yes	yes	left	risky	0	comprehensive_exploration_each_prospect
18	kenya	female	32	2020-03-15	akela	15	4	changing_environment	stable_first	subject3	right	pattern5	1	2	yes	3	NA	risky	0	no	no	risky	safe	yes	yes	left	risky	0	comprehensive_exploration_each_prospect
19	kenya	female	32	2020-03-15	akela	15	4	changing_environment	stable_first	subject3	right	pattern5	1	3	yes	2	NA	risky	0.5	no	no	risky	safe	yes	yes	left	risky	0	comprehensive_exploration_each_prospect
20	kenya	female	32	2020-03-15	akela	15	4	changing_environment	stable_first	subject3	right	pattern5	1	4	yes	1	NA	risky	0	no	no	risky	safe	yes	yes	left	risky	0	comprehensive_exploration_each_prospect
21	kenya	female	32	2020-03-15	akela	15	4	changing_environment	stable_first	subject3	right	pattern5	1	5	yes	NA	3	safe	0.25	no	yes	risky	safe	yes	yes	left	risky	0	comprehensive_exploration_each_prospect
22	kenya	female	32	2020-03-15	akela	15	4	changing_environment	stable_first	subject3	right	pattern5	1	6	yes	NA	4	safe	0.25	no	no	risky	safe	yes	yes	left	risky	0	comprehensive_exploration_each_prospect
23	kenya	female	32	2020-03-15	akela	15	4	changing_environment	stable_first	subject3	right	pattern5	1	7	yes	NA	2	safe	0.25	no	no	risky	safe	yes	yes	left	risky	0	comprehensive_exploration_each_prospect
24	kenya	female	32	2020-03-15	akela	15	4	changing_environment	stable_first	subject3	right	pattern5	1	8	yes	NA	1	safe	0.25	no	no	risky	safe	yes	yes	left	risky	0	comprehensive_exploration_each_prospect
25	kenya	female	32	2020-03-15	akela	16	4	changing_environment	stable_first	subject3	right	pattern2	1	1	yes	4	NA	risky	0	no	NA	risky	safe	yes	yes	left	risky	0.5	comprehensive_exploration_each_prospect
26	kenya	female	32	2020-03-15	akela	16	4	changing_environment	stable_first	subject3	right	pattern2	1	2	yes	3	NA	risky	0.5	no	no	risky	safe	yes	yes	left	risky	0.5	comprehensive_exploration_each_prospect
27	kenya	female	32	2020-03-15	akela	16	4	changing_environment	stable_first	subject3	right	pattern2	1	3	yes	1	NA	risky	0.5	no	no	risky	safe	yes	yes	left	risky	0.5	comprehensive_exploration_each_prospect
28	kenya	female	32	2020-03-15	akela	16	4	changing_environment	stable_first	subject3	right	pattern2	1	4	yes	2	NA	risky	0	no	no	risky	safe	yes	yes	left	risky	0.5	comprehensive_exploration_each_prospect
29	kenya	female	32	2020-03-15	akela	16	4	changing_environment	stable_first	subject3	right	pattern2	1	5	yes	NA	3	safe	0.25	no	yes	risky	safe	yes	yes	left	risky	0.5	comprehensive_exploration_each_prospect
30	kenya	female	32	2020-03-15	akela	16	4	changing_environment	stable_first	subject3	right	pattern2	1	6	yes	NA	4	safe	0.25	no	no	risky	safe	yes	yes	left	risky	0.5	comprehensive_exploration_each_prospect
31	kenya	female	32	2020-03-15	akela	16	4	changing_environment	stable_first	subject3	right	pattern2	1	7	yes	NA	2	safe	0.25	no	no	risky	safe	yes	yes	left	risky	0.5	comprehensive_exploration_each_prospect
32	kenya	female	32	2020-03-15	akela	16	4	changing_environment	stable_first	subject3	right	pattern2	1	8	yes	NA	1	safe	0.25	no	no	risky	safe	yes	yes	left	risky	0.5	comprehensive_exploration_each_prospect
1	kenya	female	32	2020-03-16	akela	17	5	changing_environment	stable_first	subject3	right	pattern3	4	1	yes	NA	4	safe	0.25	no	NA	safe	risky	yes	yes	left	risky	0.5	comprehensive_exploration_each_prospect
2	kenya	female	32	2020-03-16	akela	17	5	changing_environment	stable_first	subject3	right	pattern3	4	2	yes	NA	3	safe	0.25	no	no	safe	risky	yes	yes	left	risky	0.5	comprehensive_exploration_each_prospect
3	kenya	female	32	2020-03-16	akela	17	5	changing_environment	stable_first	subject3	right	pattern3	4	3	yes	NA	2	safe	0.25	no	no	safe	risky	yes	yes	left	risky	0.5	comprehensive_exploration_each_prospect
4	kenya	female	32	2020-03-16	akela	17	5	changing_environment	stable_first	subject3	right	pattern3	4	4	yes	NA	1	safe	0.25	no	no	safe	risky	yes	yes	left	risky	0.5	comprehensive_exploration_each_prospect
5	kenya	female	32	2020-03-16	akela	17	5	changing_environment	stable_first	subject3	right	pattern3	4	5	yes	2	NA	risky	0	no	yes	safe	risky	yes	yes	left	risky	0.5	comprehensive_exploration_each_prospect
6	kenya	female	32	2020-03-16	akela	17	5	changing_environment	stable_first	subject3	right	pattern3	4	6	yes	3	NA	risky	0	no	no	safe	risky	yes	yes	left	risky	0.5	comprehensive_exploration_each_prospect
7	kenya	female	32	2020-03-16	akela	17	5	changing_environment	stable_first	subject3	right	pattern3	4	7	yes	4	NA	risky	0.5	no	no	safe	risky	yes	yes	left	risky	0.5	comprehensive_exploration_each_prospect
8	kenya	female	32	2020-03-16	akela	17	5	changing_environment	stable_first	subject3	right	pattern3	4	8	yes	1	NA	risky	0.5	no	no	safe	risky	yes	yes	left	risky	0.5	comprehensive_exploration_each_prospect
9	kenya	female	32	2020-03-16	akela	18	5	changing_environment	stable_first	subject3	left	pattern1	4	1	yes	4	NA	safe	0.25	no	NA	safe	risky	yes	yes	left	safe	0.25	comprehensive_exploration_each_prospect
10	kenya	female	32	2020-03-16	akela	18	5	changing_environment	stable_first	subject3	left	pattern1	4	2	yes	3	NA	safe	0.25	no	no	safe	risky	yes	yes	left	safe	0.25	comprehensive_exploration_each_prospect
11	kenya	female	32	2020-03-16	akela	18	5	changing_environment	stable_first	subject3	left	pattern1	4	3	yes	2	NA	safe	0.25	no	no	safe	risky	yes	yes	left	safe	0.25	comprehensive_exploration_each_prospect
12	kenya	female	32	2020-03-16	akela	18	5	changing_environment	stable_first	subject3	left	pattern1	4	4	yes	1	NA	safe	0.25	no	no	safe	risky	yes	yes	left	safe	0.25	comprehensive_exploration_each_prospect
13	kenya	female	32	2020-03-16	akela	18	5	changing_environment	stable_first	subject3	left	pattern1	4	5	yes	NA	4	risky	0	no	yes	safe	risky	yes	yes	left	safe	0.25	comprehensive_exploration_each_prospect
14	kenya	female	32	2020-03-16	akela	18	5	changing_environment	stable_first	subject3	left	pattern1	4	6	yes	NA	3	risky	0	no	no	safe	risky	yes	yes	left	safe	0.25	comprehensive_exploration_each_prospect
15	kenya	female	32	2020-03-16	akela	18	5	changing_environment	stable_first	subject3	left	pattern1	4	7	yes	NA	2	risky	0.5	no	no	safe	risky	yes	yes	left	safe	0.25	comprehensive_exploration_each_prospect
16	kenya	female	32	2020-03-16	akela	18	5	changing_environment	stable_first	subject3	left	pattern1	4	8	yes	NA	1	risky	0.5	no	no	safe	risky	yes	yes	left	safe	0.25	comprehensive_exploration_each_prospect
17	kenya	female	32	2020-03-16	akela	19	5	changing_environment	stable_first	subject3	left	pattern4	1	1	yes	4	NA	safe	0.25	no	NA	safe	risky	yes	yes	left	safe	0.25	comprehensive_exploration_each_prospect
18	kenya	female	32	2020-03-16	akela	19	5	changing_environment	stable_first	subject3	left	pattern4	1	2	yes	3	NA	safe	0.25	no	no	safe	risky	yes	yes	left	safe	0.25	comprehensive_exploration_each_prospect
19	kenya	female	32	2020-03-16	akela	19	5	changing_environment	stable_first	subject3	left	pattern4	1	3	yes	2	NA	safe	0.25	no	no	safe	risky	yes	yes	left	safe	0.25	comprehensive_exploration_each_prospect
20	kenya	female	32	2020-03-16	akela	19	5	changing_environment	stable_first	subject3	left	pattern4	1	4	yes	1	NA	safe	0.25	no	no	safe	risky	yes	yes	left	safe	0.25	comprehensive_exploration_each_prospect
21	kenya	female	32	2020-03-16	akela	19	5	changing_environment	stable_first	subject3	left	pattern4	1	5	yes	NA	4	risky	0	no	yes	safe	risky	yes	yes	left	safe	0.25	comprehensive_exploration_each_prospect
22	kenya	female	32	2020-03-16	akela	19	5	changing_environment	stable_first	subject3	left	pattern4	1	6	yes	NA	3	risky	0.5	no	no	safe	risky	yes	yes	left	safe	0.25	comprehensive_exploration_each_prospect
23	kenya	female	32	2020-03-16	akela	19	5	changing_environment	stable_first	subject3	left	pattern4	1	7	yes	NA	2	risky	0.5	no	no	safe	risky	yes	yes	left	safe	0.25	comprehensive_exploration_each_prospect
24	kenya	female	32	2020-03-16	akela	19	5	changing_environment	stable_first	subject3	left	pattern4	1	8	yes	NA	1	risky	0	no	no	safe	risky	yes	yes	left	safe	0.25	comprehensive_exploration_each_prospect
25	kenya	female	32	2020-03-16	akela	20	5	changing_environment	stable_first	subject3	right	pattern2	2	1	yes	4	NA	risky	0	no	NA	risky	safe	yes	yes	left	risky	0	comprehensive_exploration_each_prospect
26	kenya	female	32	2020-03-16	akela	20	5	changing_environment	stable_first	subject3	right	pattern2	2	2	yes	3	NA	risky	0.5	no	no	risky	safe	yes	yes	left	risky	0	comprehensive_exploration_each_prospect
27	kenya	female	32	2020-03-16	akela	20	5	changing_environment	stable_first	subject3	right	pattern2	2	3	yes	2	NA	risky	0	no	no	risky	safe	yes	yes	left	risky	0	comprehensive_exploration_each_prospect
28	kenya	female	32	2020-03-16	akela	20	5	changing_environment	stable_first	subject3	right	pattern2	2	4	yes	1	NA	risky	0.5	no	no	risky	safe	yes	yes	left	risky	0	comprehensive_exploration_each_prospect
29	kenya	female	32	2020-03-16	akela	20	5	changing_environment	stable_first	subject3	right	pattern2	2	5	yes	NA	4	safe	0.25	no	yes	risky	safe	yes	yes	left	risky	0	comprehensive_exploration_each_prospect
30	kenya	female	32	2020-03-16	akela	20	5	changing_environment	stable_first	subject3	right	pattern2	2	6	yes	NA	3	safe	0.25	no	no	risky	safe	yes	yes	left	risky	0	comprehensive_exploration_each_prospect
31	kenya	female	32	2020-03-16	akela	20	5	changing_environment	stable_first	subject3	right	pattern2	2	7	yes	NA	2	safe	0.25	no	no	risky	safe	yes	yes	left	risky	0	comprehensive_exploration_each_prospect
32	kenya	female	32	2020-03-16	akela	20	5	changing_environment	stable_first	subject3	right	pattern2	2	8	no	NA	NA	NA	NA	no	NA	risky	safe	yes	yes	left	risky	0	comprehensive_exploration_each_prospect
1	kenya	female	32	2020-03-16	akela	21	6	changing_environment	stable_first	subject3	left	pattern3	3	1	yes	4	NA	safe	0.25	no	NA	safe	risky	yes	yes	left	safe	0.25	comprehensive_exploration_each_prospect
2	kenya	female	32	2020-03-16	akela	21	6	changing_environment	stable_first	subject3	left	pattern3	3	2	yes	3	NA	safe	0.25	no	no	safe	risky	yes	yes	left	safe	0.25	comprehensive_exploration_each_prospect
3	kenya	female	32	2020-03-16	akela	21	6	changing_environment	stable_first	subject3	left	pattern3	3	3	yes	2	NA	safe	0.25	no	no	safe	risky	yes	yes	left	safe	0.25	comprehensive_exploration_each_prospect
4	kenya	female	32	2020-03-16	akela	21	6	changing_environment	stable_first	subject3	left	pattern3	3	4	yes	NA	4	risky	0.5	no	yes	safe	risky	yes	yes	left	safe	0.25	comprehensive_exploration_each_prospect
5	kenya	female	32	2020-03-16	akela	21	6	changing_environment	stable_first	subject3	left	pattern3	3	5	yes	NA	3	risky	0	no	no	safe	risky	yes	yes	left	safe	0.25	comprehensive_exploration_each_prospect
6	kenya	female	32	2020-03-16	akela	21	6	changing_environment	stable_first	subject3	left	pattern3	3	6	yes	NA	2	risky	0	no	no	safe	risky	yes	yes	left	safe	0.25	comprehensive_exploration_each_prospect
7	kenya	female	32	2020-03-16	akela	21	6	changing_environment	stable_first	subject3	left	pattern3	3	7	yes	NA	1	risky	0.5	no	no	safe	risky	yes	yes	left	safe	0.25	comprehensive_exploration_each_prospect
8	kenya	female	32	2020-03-16	akela	21	6	changing_environment	stable_first	subject3	left	pattern3	3	8	no	NA	NA	NA	NA	no	NA	safe	risky	yes	yes	left	safe	0.25	comprehensive_exploration_each_prospect
9	kenya	female	32	2020-03-16	akela	22	6	changing_environment	stable_first	subject3	left	pattern1	2	1	yes	4	NA	safe	0.25	no	NA	safe	risky	yes	yes	left	safe	0.25	comprehensive_exploration_each_prospect
10	kenya	female	32	2020-03-16	akela	22	6	changing_environment	stable_first	subject3	left	pattern1	2	2	yes	3	NA	safe	0.25	no	no	safe	risky	yes	yes	left	safe	0.25	comprehensive_exploration_each_prospect
11	kenya	female	32	2020-03-16	akela	22	6	changing_environment	stable_first	subject3	left	pattern1	2	3	yes	NA	4	risky	0	no	yes	safe	risky	yes	yes	left	safe	0.25	comprehensive_exploration_each_prospect
12	kenya	female	32	2020-03-16	akela	22	6	changing_environment	stable_first	subject3	left	pattern1	2	4	yes	NA	3	risky	0	no	no	safe	risky	yes	yes	left	safe	0.25	comprehensive_exploration_each_prospect
13	kenya	female	32	2020-03-16	akela	22	6	changing_environment	stable_first	subject3	left	pattern1	2	5	yes	NA	2	risky	0.5	no	no	safe	risky	yes	yes	left	safe	0.25	comprehensive_exploration_each_prospect
14	kenya	female	32	2020-03-16	akela	22	6	changing_environment	stable_first	subject3	left	pattern1	2	6	yes	NA	1	risky	0.5	no	no	safe	risky	yes	yes	left	safe	0.25	comprehensive_exploration_each_prospect
15	kenya	female	32	2020-03-16	akela	22	6	changing_environment	stable_first	subject3	left	pattern1	2	7	no	NA	NA	NA	NA	no	NA	safe	risky	yes	yes	left	safe	0.25	comprehensive_exploration_each_prospect
16	kenya	female	32	2020-03-16	akela	22	6	changing_environment	stable_first	subject3	left	pattern1	2	8	no	NA	NA	NA	NA	no	NA	safe	risky	yes	yes	left	safe	0.25	comprehensive_exploration_each_prospect
17	kenya	female	32	NA	akela	23	6	changing_environment	stable_first	subject3	right	pattern6	3	1	NA	NA	NA	NA	NA	NA	NA	NA	NA	NA	NA	NA	NA	NA	NA
18	kenya	female	32	NA	akela	23	6	changing_environment	stable_first	subject3	right	pattern6	3	2	NA	NA	NA	NA	NA	NA	NA	NA	NA	NA	NA	NA	NA	NA	NA
19	kenya	female	32	NA	akela	23	6	changing_environment	stable_first	subject3	right	pattern6	3	3	NA	NA	NA	NA	NA	NA	NA	NA	NA	NA	NA	NA	NA	NA	NA
20	kenya	female	32	NA	akela	23	6	changing_environment	stable_first	subject3	right	pattern6	3	4	NA	NA	NA	NA	NA	NA	NA	NA	NA	NA	NA	NA	NA	NA	NA
21	kenya	female	32	NA	akela	23	6	changing_environment	stable_first	subject3	right	pattern6	3	5	NA	NA	NA	NA	NA	NA	NA	NA	NA	NA	NA	NA	NA	NA	NA
22	kenya	female	32	NA	akela	23	6	changing_environment	stable_first	subject3	right	pattern6	3	6	NA	NA	NA	NA	NA	NA	NA	NA	NA	NA	NA	NA	NA	NA	NA
23	kenya	female	32	NA	akela	23	6	changing_environment	stable_first	subject3	right	pattern6	3	7	NA	NA	NA	NA	NA	NA	NA	NA	NA	NA	NA	NA	NA	NA	NA
24	kenya	female	32	NA	akela	23	6	changing_environment	stable_first	subject3	right	pattern6	3	8	NA	NA	NA	NA	NA	NA	NA	NA	NA	NA	NA	NA	NA	NA	NA
25	kenya	female	32	NA	akela	24	6	changing_environment	stable_first	subject3	right	pattern2	4	1	NA	NA	NA	NA	NA	NA	NA	NA	NA	NA	NA	NA	NA	NA	NA
26	kenya	female	32	NA	akela	24	6	changing_environment	stable_first	subject3	right	pattern2	4	2	NA	NA	NA	NA	NA	NA	NA	NA	NA	NA	NA	NA	NA	NA	NA
27	kenya	female	32	NA	akela	24	6	changing_environment	stable_first	subject3	right	pattern2	4	3	NA	NA	NA	NA	NA	NA	NA	NA	NA	NA	NA	NA	NA	NA	NA
28	kenya	female	32	NA	akela	24	6	changing_environment	stable_first	subject3	right	pattern2	4	4	NA	NA	NA	NA	NA	NA	NA	NA	NA	NA	NA	NA	NA	NA	NA
29	kenya	female	32	NA	akela	24	6	changing_environment	stable_first	subject3	right	pattern2	4	5	NA	NA	NA	NA	NA	NA	NA	NA	NA	NA	NA	NA	NA	NA	NA
30	kenya	female	32	NA	akela	24	6	changing_environment	stable_first	subject3	right	pattern2	4	6	NA	NA	NA	NA	NA	NA	NA	NA	NA	NA	NA	NA	NA	NA	NA
31	kenya	female	32	NA	akela	24	6	changing_environment	stable_first	subject3	right	pattern2	4	7	NA	NA	NA	NA	NA	NA	NA	NA	NA	NA	NA	NA	NA	NA	NA
32	kenya	female	32	NA	akela	24	6	changing_environment	stable_first	subject3	right	pattern2	4	8	NA	NA	NA	NA	NA	NA	NA	NA	NA	NA	NA	NA	NA	NA	NA
1	kenya	female	32	NA	akela	25	7	changing_environment	stable_first	subject3	right	pattern4	2	1	NA	NA	NA	NA	NA	NA	NA	NA	NA	NA	NA	NA	NA	NA	NA
2	kenya	female	32	NA	akela	25	7	changing_environment	stable_first	subject3	right	pattern4	2	2	NA	NA	NA	NA	NA	NA	NA	NA	NA	NA	NA	NA	NA	NA	NA
3	kenya	female	32	NA	akela	25	7	changing_environment	stable_first	subject3	right	pattern4	2	3	NA	NA	NA	NA	NA	NA	NA	NA	NA	NA	NA	NA	NA	NA	NA
4	kenya	female	32	NA	akela	25	7	changing_environment	stable_first	subject3	right	pattern4	2	4	NA	NA	NA	NA	NA	NA	NA	NA	NA	NA	NA	NA	NA	NA	NA
5	kenya	female	32	NA	akela	25	7	changing_environment	stable_first	subject3	right	pattern4	2	5	NA	NA	NA	NA	NA	NA	NA	NA	NA	NA	NA	NA	NA	NA	NA
6	kenya	female	32	NA	akela	25	7	changing_environment	stable_first	subject3	right	pattern4	2	6	NA	NA	NA	NA	NA	NA	NA	NA	NA	NA	NA	NA	NA	NA	NA
7	kenya	female	32	NA	akela	25	7	changing_environment	stable_first	subject3	right	pattern4	2	7	NA	NA	NA	NA	NA	NA	NA	NA	NA	NA	NA	NA	NA	NA	NA
8	kenya	female	32	NA	akela	25	7	changing_environment	stable_first	subject3	right	pattern4	2	8	NA	NA	NA	NA	NA	NA	NA	NA	NA	NA	NA	NA	NA	NA	NA
9	kenya	female	32	NA	akela	26	7	changing_environment	stable_first	subject3	left	pattern2	2	1	NA	NA	NA	NA	NA	NA	NA	NA	NA	NA	NA	NA	NA	NA	NA
10	kenya	female	32	NA	akela	26	7	changing_environment	stable_first	subject3	left	pattern2	2	2	NA	NA	NA	NA	NA	NA	NA	NA	NA	NA	NA	NA	NA	NA	NA
11	kenya	female	32	NA	akela	26	7	changing_environment	stable_first	subject3	left	pattern2	2	3	NA	NA	NA	NA	NA	NA	NA	NA	NA	NA	NA	NA	NA	NA	NA
12	kenya	female	32	NA	akela	26	7	changing_environment	stable_first	subject3	left	pattern2	2	4	NA	NA	NA	NA	NA	NA	NA	NA	NA	NA	NA	NA	NA	NA	NA
13	kenya	female	32	NA	akela	26	7	changing_environment	stable_first	subject3	left	pattern2	2	5	NA	NA	NA	NA	NA	NA	NA	NA	NA	NA	NA	NA	NA	NA	NA
14	kenya	female	32	NA	akela	26	7	changing_environment	stable_first	subject3	left	pattern2	2	6	NA	NA	NA	NA	NA	NA	NA	NA	NA	NA	NA	NA	NA	NA	NA
15	kenya	female	32	NA	akela	26	7	changing_environment	stable_first	subject3	left	pattern2	2	7	NA	NA	NA	NA	NA	NA	NA	NA	NA	NA	NA	NA	NA	NA	NA
16	kenya	female	32	NA	akela	26	7	changing_environment	stable_first	subject3	left	pattern2	2	8	NA	NA	NA	NA	NA	NA	NA	NA	NA	NA	NA	NA	NA	NA	NA
17	kenya	female	32	NA	akela	27	7	changing_environment	stable_first	subject3	right	pattern6	1	1	NA	NA	NA	NA	NA	NA	NA	NA	NA	NA	NA	NA	NA	NA	NA
18	kenya	female	32	NA	akela	27	7	changing_environment	stable_first	subject3	right	pattern6	1	2	NA	NA	NA	NA	NA	NA	NA	NA	NA	NA	NA	NA	NA	NA	NA
19	kenya	female	32	NA	akela	27	7	changing_environment	stable_first	subject3	right	pattern6	1	3	NA	NA	NA	NA	NA	NA	NA	NA	NA	NA	NA	NA	NA	NA	NA
20	kenya	female	32	NA	akela	27	7	changing_environment	stable_first	subject3	right	pattern6	1	4	NA	NA	NA	NA	NA	NA	NA	NA	NA	NA	NA	NA	NA	NA	NA
21	kenya	female	32	NA	akela	27	7	changing_environment	stable_first	subject3	right	pattern6	1	5	NA	NA	NA	NA	NA	NA	NA	NA	NA	NA	NA	NA	NA	NA	NA
22	kenya	female	32	NA	akela	27	7	changing_environment	stable_first	subject3	right	pattern6	1	6	NA	NA	NA	NA	NA	NA	NA	NA	NA	NA	NA	NA	NA	NA	NA
23	kenya	female	32	NA	akela	27	7	changing_environment	stable_first	subject3	right	pattern6	1	7	NA	NA	NA	NA	NA	NA	NA	NA	NA	NA	NA	NA	NA	NA	NA
24	kenya	female	32	NA	akela	27	7	changing_environment	stable_first	subject3	right	pattern6	1	8	NA	NA	NA	NA	NA	NA	NA	NA	NA	NA	NA	NA	NA	NA	NA
25	kenya	female	32	NA	akela	28	7	changing_environment	stable_first	subject3	left	pattern2	3	1	NA	NA	NA	NA	NA	NA	NA	NA	NA	NA	NA	NA	NA	NA	NA
26	kenya	female	32	NA	akela	28	7	changing_environment	stable_first	subject3	left	pattern2	3	2	NA	NA	NA	NA	NA	NA	NA	NA	NA	NA	NA	NA	NA	NA	NA
27	kenya	female	32	NA	akela	28	7	changing_environment	stable_first	subject3	left	pattern2	3	3	NA	NA	NA	NA	NA	NA	NA	NA	NA	NA	NA	NA	NA	NA	NA
28	kenya	female	32	NA	akela	28	7	changing_environment	stable_first	subject3	left	pattern2	3	4	NA	NA	NA	NA	NA	NA	NA	NA	NA	NA	NA	NA	NA	NA	NA
29	kenya	female	32	NA	akela	28	7	changing_environment	stable_first	subject3	left	pattern2	3	5	NA	NA	NA	NA	NA	NA	NA	NA	NA	NA	NA	NA	NA	NA	NA
30	kenya	female	32	NA	akela	28	7	changing_environment	stable_first	subject3	left	pattern2	3	6	NA	NA	NA	NA	NA	NA	NA	NA	NA	NA	NA	NA	NA	NA	NA
31	kenya	female	32	NA	akela	28	7	changing_environment	stable_first	subject3	left	pattern2	3	7	NA	NA	NA	NA	NA	NA	NA	NA	NA	NA	NA	NA	NA	NA	NA
32	kenya	female	32	NA	akela	28	7	changing_environment	stable_first	subject3	left	pattern2	3	8	NA	NA	NA	NA	NA	NA	NA	NA	NA	NA	NA	NA	NA	NA	NA
1	kenya	female	32	NA	akela	29	8	changing_environment	stable_first	subject3	left	pattern4	1	1	NA	NA	NA	NA	NA	NA	NA	NA	NA	NA	NA	NA	NA	NA	NA
2	kenya	female	32	NA	akela	29	8	changing_environment	stable_first	subject3	left	pattern4	1	2	NA	NA	NA	NA	NA	NA	NA	NA	NA	NA	NA	NA	NA	NA	NA
3	kenya	female	32	NA	akela	29	8	changing_environment	stable_first	subject3	left	pattern4	1	3	NA	NA	NA	NA	NA	NA	NA	NA	NA	NA	NA	NA	NA	NA	NA
4	kenya	female	32	NA	akela	29	8	changing_environment	stable_first	subject3	left	pattern4	1	4	NA	NA	NA	NA	NA	NA	NA	NA	NA	NA	NA	NA	NA	NA	NA
5	kenya	female	32	NA	akela	29	8	changing_environment	stable_first	subject3	left	pattern4	1	5	NA	NA	NA	NA	NA	NA	NA	NA	NA	NA	NA	NA	NA	NA	NA
6	kenya	female	32	NA	akela	29	8	changing_environment	stable_first	subject3	left	pattern4	1	6	NA	NA	NA	NA	NA	NA	NA	NA	NA	NA	NA	NA	NA	NA	NA
7	kenya	female	32	NA	akela	29	8	changing_environment	stable_first	subject3	left	pattern4	1	7	NA	NA	NA	NA	NA	NA	NA	NA	NA	NA	NA	NA	NA	NA	NA
8	kenya	female	32	NA	akela	29	8	changing_environment	stable_first	subject3	left	pattern4	1	8	NA	NA	NA	NA	NA	NA	NA	NA	NA	NA	NA	NA	NA	NA	NA
9	kenya	female	32	NA	akela	30	8	changing_environment	stable_first	subject3	right	pattern1	1	1	NA	NA	NA	NA	NA	NA	NA	NA	NA	NA	NA	NA	NA	NA	NA
10	kenya	female	32	NA	akela	30	8	changing_environment	stable_first	subject3	right	pattern1	1	2	NA	NA	NA	NA	NA	NA	NA	NA	NA	NA	NA	NA	NA	NA	NA
11	kenya	female	32	NA	akela	30	8	changing_environment	stable_first	subject3	right	pattern1	1	3	NA	NA	NA	NA	NA	NA	NA	NA	NA	NA	NA	NA	NA	NA	NA
12	kenya	female	32	NA	akela	30	8	changing_environment	stable_first	subject3	right	pattern1	1	4	NA	NA	NA	NA	NA	NA	NA	NA	NA	NA	NA	NA	NA	NA	NA
13	kenya	female	32	NA	akela	30	8	changing_environment	stable_first	subject3	right	pattern1	1	5	NA	NA	NA	NA	NA	NA	NA	NA	NA	NA	NA	NA	NA	NA	NA
14	kenya	female	32	NA	akela	30	8	changing_environment	stable_first	subject3	right	pattern1	1	6	NA	NA	NA	NA	NA	NA	NA	NA	NA	NA	NA	NA	NA	NA	NA
15	kenya	female	32	NA	akela	30	8	changing_environment	stable_first	subject3	right	pattern1	1	7	NA	NA	NA	NA	NA	NA	NA	NA	NA	NA	NA	NA	NA	NA	NA
16	kenya	female	32	NA	akela	30	8	changing_environment	stable_first	subject3	right	pattern1	1	8	NA	NA	NA	NA	NA	NA	NA	NA	NA	NA	NA	NA	NA	NA	NA
17	kenya	female	32	NA	akela	31	8	changing_environment	stable_first	subject3	right	pattern1	3	1	NA	NA	NA	NA	NA	NA	NA	NA	NA	NA	NA	NA	NA	NA	NA
18	kenya	female	32	NA	akela	31	8	changing_environment	stable_first	subject3	right	pattern1	3	2	NA	NA	NA	NA	NA	NA	NA	NA	NA	NA	NA	NA	NA	NA	NA
19	kenya	female	32	NA	akela	31	8	changing_environment	stable_first	subject3	right	pattern1	3	3	NA	NA	NA	NA	NA	NA	NA	NA	NA	NA	NA	NA	NA	NA	NA
20	kenya	female	32	NA	akela	31	8	changing_environment	stable_first	subject3	right	pattern1	3	4	NA	NA	NA	NA	NA	NA	NA	NA	NA	NA	NA	NA	NA	NA	NA
21	kenya	female	32	NA	akela	31	8	changing_environment	stable_first	subject3	right	pattern1	3	5	NA	NA	NA	NA	NA	NA	NA	NA	NA	NA	NA	NA	NA	NA	NA
22	kenya	female	32	NA	akela	31	8	changing_environment	stable_first	subject3	right	pattern1	3	6	NA	NA	NA	NA	NA	NA	NA	NA	NA	NA	NA	NA	NA	NA	NA
23	kenya	female	32	NA	akela	31	8	changing_environment	stable_first	subject3	right	pattern1	3	7	NA	NA	NA	NA	NA	NA	NA	NA	NA	NA	NA	NA	NA	NA	NA
24	kenya	female	32	NA	akela	31	8	changing_environment	stable_first	subject3	right	pattern1	3	8	NA	NA	NA	NA	NA	NA	NA	NA	NA	NA	NA	NA	NA	NA	NA
25	kenya	female	32	NA	akela	32	8	changing_environment	stable_first	subject3	left	pattern6	4	1	NA	NA	NA	NA	NA	NA	NA	NA	NA	NA	NA	NA	NA	NA	NA
26	kenya	female	32	NA	akela	32	8	changing_environment	stable_first	subject3	left	pattern6	4	2	NA	NA	NA	NA	NA	NA	NA	NA	NA	NA	NA	NA	NA	NA	NA
27	kenya	female	32	NA	akela	32	8	changing_environment	stable_first	subject3	left	pattern6	4	3	NA	NA	NA	NA	NA	NA	NA	NA	NA	NA	NA	NA	NA	NA	NA
28	kenya	female	32	NA	akela	32	8	changing_environment	stable_first	subject3	left	pattern6	4	4	NA	NA	NA	NA	NA	NA	NA	NA	NA	NA	NA	NA	NA	NA	NA
29	kenya	female	32	NA	akela	32	8	changing_environment	stable_first	subject3	left	pattern6	4	5	NA	NA	NA	NA	NA	NA	NA	NA	NA	NA	NA	NA	NA	NA	NA
30	kenya	female	32	NA	akela	32	8	changing_environment	stable_first	subject3	left	pattern6	4	6	NA	NA	NA	NA	NA	NA	NA	NA	NA	NA	NA	NA	NA	NA	NA
31	kenya	female	32	NA	akela	32	8	changing_environment	stable_first	subject3	left	pattern6	4	7	NA	NA	NA	NA	NA	NA	NA	NA	NA	NA	NA	NA	NA	NA	NA
32	kenya	female	32	NA	akela	32	8	changing_environment	stable_first	subject3	left	pattern6	4	8	NA	NA	NA	NA	NA	NA	NA	NA	NA	NA	NA	NA	NA	NA	NA
1	kenya	male	22	2020-01-29	amahirwe	1	1	stable_environment	stable_first	subject2	right	pattern2	3	1	yes	NA	4	safe	0.25	no	NA	safe	safe	no	no	right	safe	0.25	exploration_one_prospect
2	kenya	male	22	2020-01-29	amahirwe	1	1	stable_environment	stable_first	subject2	right	pattern2	3	2	yes	NA	1	safe	0.25	no	no	safe	safe	no	no	right	safe	0.25	exploration_one_prospect
3	kenya	male	22	2020-01-29	amahirwe	1	1	stable_environment	stable_first	subject2	right	pattern2	3	3	no	NA	NA	NA	NA	no	NA	safe	safe	no	no	right	safe	0.25	exploration_one_prospect
4	kenya	male	22	2020-01-29	amahirwe	1	1	stable_environment	stable_first	subject2	right	pattern2	3	4	no	NA	NA	NA	NA	no	NA	safe	safe	no	no	right	safe	0.25	exploration_one_prospect
5	kenya	male	22	2020-01-29	amahirwe	1	1	stable_environment	stable_first	subject2	right	pattern2	3	5	no	NA	NA	NA	NA	no	NA	safe	safe	no	no	right	safe	0.25	exploration_one_prospect
6	kenya	male	22	2020-01-29	amahirwe	1	1	stable_environment	stable_first	subject2	right	pattern2	3	6	no	NA	NA	NA	NA	no	NA	safe	safe	no	no	right	safe	0.25	exploration_one_prospect
7	kenya	male	22	2020-01-29	amahirwe	1	1	stable_environment	stable_first	subject2	right	pattern2	3	7	no	NA	NA	NA	NA	no	NA	safe	safe	no	no	right	safe	0.25	exploration_one_prospect
8	kenya	male	22	2020-01-29	amahirwe	1	1	stable_environment	stable_first	subject2	right	pattern2	3	8	no	NA	NA	NA	NA	no	NA	safe	safe	no	no	right	safe	0.25	exploration_one_prospect
9	kenya	male	22	2020-01-29	amahirwe	2	1	stable_environment	stable_first	subject2	right	pattern2	3	1	no	NA	NA	NA	NA	NA	NA	NA	NA	NA	NA	left	risky	0.5	no_exploration
10	kenya	male	22	2020-01-29	amahirwe	2	1	stable_environment	stable_first	subject2	right	pattern2	3	2	no	NA	NA	NA	NA	NA	NA	NA	NA	NA	NA	left	risky	0.5	no_exploration
11	kenya	male	22	2020-01-29	amahirwe	2	1	stable_environment	stable_first	subject2	right	pattern2	3	3	no	NA	NA	NA	NA	NA	NA	NA	NA	NA	NA	left	risky	0.5	no_exploration
12	kenya	male	22	2020-01-29	amahirwe	2	1	stable_environment	stable_first	subject2	right	pattern2	3	4	no	NA	NA	NA	NA	NA	NA	NA	NA	NA	NA	left	risky	0.5	no_exploration
13	kenya	male	22	2020-01-29	amahirwe	2	1	stable_environment	stable_first	subject2	right	pattern2	3	5	no	NA	NA	NA	NA	NA	NA	NA	NA	NA	NA	left	risky	0.5	no_exploration
14	kenya	male	22	2020-01-29	amahirwe	2	1	stable_environment	stable_first	subject2	right	pattern2	3	6	no	NA	NA	NA	NA	NA	NA	NA	NA	NA	NA	left	risky	0.5	no_exploration
15	kenya	male	22	2020-01-29	amahirwe	2	1	stable_environment	stable_first	subject2	right	pattern2	3	7	no	NA	NA	NA	NA	NA	NA	NA	NA	NA	NA	left	risky	0.5	no_exploration
16	kenya	male	22	2020-01-29	amahirwe	2	1	stable_environment	stable_first	subject2	right	pattern2	3	8	no	NA	NA	NA	NA	NA	NA	NA	NA	NA	NA	left	risky	0.5	no_exploration
17	kenya	male	22	2020-01-29	amahirwe	3	1	stable_environment	stable_first	subject2	right	pattern2	2	1	yes	4	NA	risky	0	no	NA	risky	risky	no	yes	left	risky	0	exploration_one_prospect
18	kenya	male	22	2020-01-29	amahirwe	3	1	stable_environment	stable_first	subject2	right	pattern2	2	2	yes	1	NA	risky	0.5	no	no	risky	risky	no	yes	left	risky	0	exploration_one_prospect
19	kenya	male	22	2020-01-29	amahirwe	3	1	stable_environment	stable_first	subject2	right	pattern2	2	3	yes	2	NA	risky	0	no	no	risky	risky	no	yes	left	risky	0	exploration_one_prospect
20	kenya	male	22	2020-01-29	amahirwe	3	1	stable_environment	stable_first	subject2	right	pattern2	2	4	yes	3	NA	risky	0.5	no	no	risky	risky	no	yes	left	risky	0	exploration_one_prospect
21	kenya	male	22	2020-01-29	amahirwe	3	1	stable_environment	stable_first	subject2	right	pattern2	2	5	no	NA	NA	NA	NA	no	NA	risky	risky	no	yes	left	risky	0	exploration_one_prospect
22	kenya	male	22	2020-01-29	amahirwe	3	1	stable_environment	stable_first	subject2	right	pattern2	2	6	no	NA	NA	NA	NA	no	NA	risky	risky	no	yes	left	risky	0	exploration_one_prospect
23	kenya	male	22	2020-01-29	amahirwe	3	1	stable_environment	stable_first	subject2	right	pattern2	2	7	no	NA	NA	NA	NA	no	NA	risky	risky	no	yes	left	risky	0	exploration_one_prospect
24	kenya	male	22	2020-01-29	amahirwe	3	1	stable_environment	stable_first	subject2	right	pattern2	2	8	no	NA	NA	NA	NA	no	NA	risky	risky	no	yes	left	risky	0	exploration_one_prospect
25	kenya	male	22	2020-01-29	amahirwe	4	1	stable_environment	stable_first	subject2	right	pattern2	4	1	yes	2	NA	risky	0	yes	NA	risky	risky	no	no	left	risky	0	exploration_one_prospect
26	kenya	male	22	2020-01-29	amahirwe	4	1	stable_environment	stable_first	subject2	right	pattern2	4	2	no	NA	NA	NA	NA	yes	NA	risky	risky	no	no	left	risky	0	exploration_one_prospect
27	kenya	male	22	2020-01-29	amahirwe	4	1	stable_environment	stable_first	subject2	right	pattern2	4	3	no	NA	NA	NA	NA	yes	NA	risky	risky	no	no	left	risky	0	exploration_one_prospect
28	kenya	male	22	2020-01-29	amahirwe	4	1	stable_environment	stable_first	subject2	right	pattern2	4	4	no	NA	NA	NA	NA	yes	NA	risky	risky	no	no	left	risky	0	exploration_one_prospect
29	kenya	male	22	2020-01-29	amahirwe	4	1	stable_environment	stable_first	subject2	right	pattern2	4	5	no	NA	NA	NA	NA	yes	NA	risky	risky	no	no	left	risky	0	exploration_one_prospect
30	kenya	male	22	2020-01-29	amahirwe	4	1	stable_environment	stable_first	subject2	right	pattern2	4	6	no	NA	NA	NA	NA	yes	NA	risky	risky	no	no	left	risky	0	exploration_one_prospect
31	kenya	male	22	2020-01-29	amahirwe	4	1	stable_environment	stable_first	subject2	right	pattern2	4	7	no	NA	NA	NA	NA	yes	NA	risky	risky	no	no	left	risky	0	exploration_one_prospect
32	kenya	male	22	2020-01-29	amahirwe	4	1	stable_environment	stable_first	subject2	right	pattern2	4	8	no	NA	NA	NA	NA	yes	NA	risky	risky	no	no	left	risky	0	exploration_one_prospect
1	kenya	male	22	2020-01-30	amahirwe	5	2	stable_environment	stable_first	subject2	right	pattern2	1	1	yes	NA	2	safe	0.25	no	NA	safe	safe	no	no	right	safe	0.25	exploration_one_prospect
2	kenya	male	22	2020-01-30	amahirwe	5	2	stable_environment	stable_first	subject2	right	pattern2	1	2	yes	NA	4	safe	0.25	no	no	safe	safe	no	no	right	safe	0.25	exploration_one_prospect
3	kenya	male	22	2020-01-30	amahirwe	5	2	stable_environment	stable_first	subject2	right	pattern2	1	3	no	NA	NA	NA	NA	no	NA	safe	safe	no	no	right	safe	0.25	exploration_one_prospect
4	kenya	male	22	2020-01-30	amahirwe	5	2	stable_environment	stable_first	subject2	right	pattern2	1	4	no	NA	NA	NA	NA	no	NA	safe	safe	no	no	right	safe	0.25	exploration_one_prospect
5	kenya	male	22	2020-01-30	amahirwe	5	2	stable_environment	stable_first	subject2	right	pattern2	1	5	no	NA	NA	NA	NA	no	NA	safe	safe	no	no	right	safe	0.25	exploration_one_prospect
6	kenya	male	22	2020-01-30	amahirwe	5	2	stable_environment	stable_first	subject2	right	pattern2	1	6	no	NA	NA	NA	NA	no	NA	safe	safe	no	no	right	safe	0.25	exploration_one_prospect
7	kenya	male	22	2020-01-30	amahirwe	5	2	stable_environment	stable_first	subject2	right	pattern2	1	7	no	NA	NA	NA	NA	no	NA	safe	safe	no	no	right	safe	0.25	exploration_one_prospect
8	kenya	male	22	2020-01-30	amahirwe	5	2	stable_environment	stable_first	subject2	right	pattern2	1	8	no	NA	NA	NA	NA	no	NA	safe	safe	no	no	right	safe	0.25	exploration_one_prospect
9	kenya	male	22	2020-01-30	amahirwe	6	2	stable_environment	stable_first	subject2	right	pattern2	2	1	yes	NA	2	safe	0.25	no	NA	safe	safe	no	no	right	safe	0.25	exploration_one_prospect
10	kenya	male	22	2020-01-30	amahirwe	6	2	stable_environment	stable_first	subject2	right	pattern2	2	2	no	NA	NA	NA	NA	no	NA	safe	safe	no	no	right	safe	0.25	exploration_one_prospect
11	kenya	male	22	2020-01-30	amahirwe	6	2	stable_environment	stable_first	subject2	right	pattern2	2	3	no	NA	NA	NA	NA	no	NA	safe	safe	no	no	right	safe	0.25	exploration_one_prospect
12	kenya	male	22	2020-01-30	amahirwe	6	2	stable_environment	stable_first	subject2	right	pattern2	2	4	no	NA	NA	NA	NA	no	NA	safe	safe	no	no	right	safe	0.25	exploration_one_prospect
13	kenya	male	22	2020-01-30	amahirwe	6	2	stable_environment	stable_first	subject2	right	pattern2	2	5	no	NA	NA	NA	NA	no	NA	safe	safe	no	no	right	safe	0.25	exploration_one_prospect
14	kenya	male	22	2020-01-30	amahirwe	6	2	stable_environment	stable_first	subject2	right	pattern2	2	6	no	NA	NA	NA	NA	no	NA	safe	safe	no	no	right	safe	0.25	exploration_one_prospect
15	kenya	male	22	2020-01-30	amahirwe	6	2	stable_environment	stable_first	subject2	right	pattern2	2	7	no	NA	NA	NA	NA	no	NA	safe	safe	no	no	right	safe	0.25	exploration_one_prospect
16	kenya	male	22	2020-01-30	amahirwe	6	2	stable_environment	stable_first	subject2	right	pattern2	2	8	no	NA	NA	NA	NA	no	NA	safe	safe	no	no	right	safe	0.25	exploration_one_prospect
17	kenya	male	22	2020-01-30	amahirwe	7	2	stable_environment	stable_first	subject2	right	pattern2	3	1	yes	NA	1	safe	0.25	no	NA	safe	safe	no	no	right	safe	0.25	exploration_one_prospect
18	kenya	male	22	2020-01-30	amahirwe	7	2	stable_environment	stable_first	subject2	right	pattern2	3	2	yes	NA	3	safe	0.25	no	no	safe	safe	no	no	right	safe	0.25	exploration_one_prospect
19	kenya	male	22	2020-01-30	amahirwe	7	2	stable_environment	stable_first	subject2	right	pattern2	3	3	yes	NA	4	safe	0.25	no	no	safe	safe	no	no	right	safe	0.25	exploration_one_prospect
20	kenya	male	22	2020-01-30	amahirwe	7	2	stable_environment	stable_first	subject2	right	pattern2	3	4	no	NA	NA	NA	NA	no	NA	safe	safe	no	no	right	safe	0.25	exploration_one_prospect
21	kenya	male	22	2020-01-30	amahirwe	7	2	stable_environment	stable_first	subject2	right	pattern2	3	5	no	NA	NA	NA	NA	no	NA	safe	safe	no	no	right	safe	0.25	exploration_one_prospect
22	kenya	male	22	2020-01-30	amahirwe	7	2	stable_environment	stable_first	subject2	right	pattern2	3	6	no	NA	NA	NA	NA	no	NA	safe	safe	no	no	right	safe	0.25	exploration_one_prospect
23	kenya	male	22	2020-01-30	amahirwe	7	2	stable_environment	stable_first	subject2	right	pattern2	3	7	no	NA	NA	NA	NA	no	NA	safe	safe	no	no	right	safe	0.25	exploration_one_prospect
24	kenya	male	22	2020-01-30	amahirwe	7	2	stable_environment	stable_first	subject2	right	pattern2	3	8	no	NA	NA	NA	NA	no	NA	safe	safe	no	no	right	safe	0.25	exploration_one_prospect
25	kenya	male	22	2020-01-30	amahirwe	8	2	stable_environment	stable_first	subject2	right	pattern2	2	1	yes	NA	1	safe	0.25	no	NA	safe	safe	no	no	right	safe	0.25	exploration_one_prospect
26	kenya	male	22	2020-01-30	amahirwe	8	2	stable_environment	stable_first	subject2	right	pattern2	2	2	no	NA	NA	NA	NA	no	NA	safe	safe	no	no	right	safe	0.25	exploration_one_prospect
27	kenya	male	22	2020-01-30	amahirwe	8	2	stable_environment	stable_first	subject2	right	pattern2	2	3	no	NA	NA	NA	NA	no	NA	safe	safe	no	no	right	safe	0.25	exploration_one_prospect
28	kenya	male	22	2020-01-30	amahirwe	8	2	stable_environment	stable_first	subject2	right	pattern2	2	4	no	NA	NA	NA	NA	no	NA	safe	safe	no	no	right	safe	0.25	exploration_one_prospect
29	kenya	male	22	2020-01-30	amahirwe	8	2	stable_environment	stable_first	subject2	right	pattern2	2	5	no	NA	NA	NA	NA	no	NA	safe	safe	no	no	right	safe	0.25	exploration_one_prospect
30	kenya	male	22	2020-01-30	amahirwe	8	2	stable_environment	stable_first	subject2	right	pattern2	2	6	no	NA	NA	NA	NA	no	NA	safe	safe	no	no	right	safe	0.25	exploration_one_prospect
31	kenya	male	22	2020-01-30	amahirwe	8	2	stable_environment	stable_first	subject2	right	pattern2	2	7	no	NA	NA	NA	NA	no	NA	safe	safe	no	no	right	safe	0.25	exploration_one_prospect
32	kenya	male	22	2020-01-30	amahirwe	8	2	stable_environment	stable_first	subject2	right	pattern2	2	8	no	NA	NA	NA	NA	no	NA	safe	safe	no	no	right	safe	0.25	exploration_one_prospect
1	kenya	male	22	2020-01-31	amahirwe	9	3	stable_environment	stable_first	subject2	right	pattern2	4	1	no	NA	NA	NA	NA	NA	NA	NA	NA	NA	NA	right	safe	0.25	no_exploration
2	kenya	male	22	2020-01-31	amahirwe	9	3	stable_environment	stable_first	subject2	right	pattern2	4	2	no	NA	NA	NA	NA	NA	NA	NA	NA	NA	NA	right	safe	0.25	no_exploration
3	kenya	male	22	2020-01-31	amahirwe	9	3	stable_environment	stable_first	subject2	right	pattern2	4	3	no	NA	NA	NA	NA	NA	NA	NA	NA	NA	NA	right	safe	0.25	no_exploration
4	kenya	male	22	2020-01-31	amahirwe	9	3	stable_environment	stable_first	subject2	right	pattern2	4	4	no	NA	NA	NA	NA	NA	NA	NA	NA	NA	NA	right	safe	0.25	no_exploration
5	kenya	male	22	2020-01-31	amahirwe	9	3	stable_environment	stable_first	subject2	right	pattern2	4	5	no	NA	NA	NA	NA	NA	NA	NA	NA	NA	NA	right	safe	0.25	no_exploration
6	kenya	male	22	2020-01-31	amahirwe	9	3	stable_environment	stable_first	subject2	right	pattern2	4	6	no	NA	NA	NA	NA	NA	NA	NA	NA	NA	NA	right	safe	0.25	no_exploration
7	kenya	male	22	2020-01-31	amahirwe	9	3	stable_environment	stable_first	subject2	right	pattern2	4	7	no	NA	NA	NA	NA	NA	NA	NA	NA	NA	NA	right	safe	0.25	no_exploration
8	kenya	male	22	2020-01-31	amahirwe	9	3	stable_environment	stable_first	subject2	right	pattern2	4	8	no	NA	NA	NA	NA	NA	NA	NA	NA	NA	NA	right	safe	0.25	no_exploration
9	kenya	male	22	2020-01-31	amahirwe	10	3	stable_environment	stable_first	subject2	right	pattern2	1	1	yes	NA	2	safe	0.25	no	NA	safe	safe	no	no	right	safe	0.25	exploration_one_prospect
10	kenya	male	22	2020-01-31	amahirwe	10	3	stable_environment	stable_first	subject2	right	pattern2	1	2	yes	NA	3	safe	0.25	no	no	safe	safe	no	no	right	safe	0.25	exploration_one_prospect
11	kenya	male	22	2020-01-31	amahirwe	10	3	stable_environment	stable_first	subject2	right	pattern2	1	3	no	NA	NA	NA	NA	no	NA	safe	safe	no	no	right	safe	0.25	exploration_one_prospect
12	kenya	male	22	2020-01-31	amahirwe	10	3	stable_environment	stable_first	subject2	right	pattern2	1	4	no	NA	NA	NA	NA	no	NA	safe	safe	no	no	right	safe	0.25	exploration_one_prospect
13	kenya	male	22	2020-01-31	amahirwe	10	3	stable_environment	stable_first	subject2	right	pattern2	1	5	no	NA	NA	NA	NA	no	NA	safe	safe	no	no	right	safe	0.25	exploration_one_prospect
14	kenya	male	22	2020-01-31	amahirwe	10	3	stable_environment	stable_first	subject2	right	pattern2	1	6	no	NA	NA	NA	NA	no	NA	safe	safe	no	no	right	safe	0.25	exploration_one_prospect
15	kenya	male	22	2020-01-31	amahirwe	10	3	stable_environment	stable_first	subject2	right	pattern2	1	7	no	NA	NA	NA	NA	no	NA	safe	safe	no	no	right	safe	0.25	exploration_one_prospect
16	kenya	male	22	2020-01-31	amahirwe	10	3	stable_environment	stable_first	subject2	right	pattern2	1	8	no	NA	NA	NA	NA	no	NA	safe	safe	no	no	right	safe	0.25	exploration_one_prospect
17	kenya	male	22	2020-01-31	amahirwe	11	3	stable_environment	stable_first	subject2	right	pattern2	2	1	yes	NA	3	safe	0.25	no	NA	safe	safe	no	no	right	safe	0.25	exploration_one_prospect
18	kenya	male	22	2020-01-31	amahirwe	11	3	stable_environment	stable_first	subject2	right	pattern2	2	2	yes	NA	4	safe	0.25	no	no	safe	safe	no	no	right	safe	0.25	exploration_one_prospect
19	kenya	male	22	2020-01-31	amahirwe	11	3	stable_environment	stable_first	subject2	right	pattern2	2	3	yes	NA	2	safe	0.25	no	no	safe	safe	no	no	right	safe	0.25	exploration_one_prospect
20	kenya	male	22	2020-01-31	amahirwe	11	3	stable_environment	stable_first	subject2	right	pattern2	2	4	yes	NA	1	safe	0.25	no	no	safe	safe	no	no	right	safe	0.25	exploration_one_prospect
21	kenya	male	22	2020-01-31	amahirwe	11	3	stable_environment	stable_first	subject2	right	pattern2	2	5	no	NA	NA	NA	NA	no	NA	safe	safe	no	no	right	safe	0.25	exploration_one_prospect
22	kenya	male	22	2020-01-31	amahirwe	11	3	stable_environment	stable_first	subject2	right	pattern2	2	6	no	NA	NA	NA	NA	no	NA	safe	safe	no	no	right	safe	0.25	exploration_one_prospect
23	kenya	male	22	2020-01-31	amahirwe	11	3	stable_environment	stable_first	subject2	right	pattern2	2	7	no	NA	NA	NA	NA	no	NA	safe	safe	no	no	right	safe	0.25	exploration_one_prospect
24	kenya	male	22	2020-01-31	amahirwe	11	3	stable_environment	stable_first	subject2	right	pattern2	2	8	no	NA	NA	NA	NA	no	NA	safe	safe	no	no	right	safe	0.25	exploration_one_prospect
25	kenya	male	22	2020-01-31	amahirwe	12	3	stable_environment	stable_first	subject2	right	pattern2	1	1	yes	NA	4	safe	0.25	no	NA	safe	safe	no	no	right	safe	0.25	exploration_one_prospect
26	kenya	male	22	2020-01-31	amahirwe	12	3	stable_environment	stable_first	subject2	right	pattern2	1	2	yes	NA	1	safe	0.25	no	no	safe	safe	no	no	right	safe	0.25	exploration_one_prospect
27	kenya	male	22	2020-01-31	amahirwe	12	3	stable_environment	stable_first	subject2	right	pattern2	1	3	yes	NA	2	safe	0.25	no	no	safe	safe	no	no	right	safe	0.25	exploration_one_prospect
28	kenya	male	22	2020-01-31	amahirwe	12	3	stable_environment	stable_first	subject2	right	pattern2	1	4	no	NA	NA	NA	NA	no	NA	safe	safe	no	no	right	safe	0.25	exploration_one_prospect
29	kenya	male	22	2020-01-31	amahirwe	12	3	stable_environment	stable_first	subject2	right	pattern2	1	5	no	NA	NA	NA	NA	no	NA	safe	safe	no	no	right	safe	0.25	exploration_one_prospect
30	kenya	male	22	2020-01-31	amahirwe	12	3	stable_environment	stable_first	subject2	right	pattern2	1	6	no	NA	NA	NA	NA	no	NA	safe	safe	no	no	right	safe	0.25	exploration_one_prospect
31	kenya	male	22	2020-01-31	amahirwe	12	3	stable_environment	stable_first	subject2	right	pattern2	1	7	no	NA	NA	NA	NA	no	NA	safe	safe	no	no	right	safe	0.25	exploration_one_prospect
32	kenya	male	22	2020-01-31	amahirwe	12	3	stable_environment	stable_first	subject2	right	pattern2	1	8	no	NA	NA	NA	NA	no	NA	safe	safe	no	no	right	safe	0.25	exploration_one_prospect
1	kenya	male	22	2020-02-01	amahirwe	13	4	stable_environment	stable_first	subject2	right	pattern2	2	1	yes	NA	4	safe	0.25	no	NA	safe	safe	no	no	right	safe	0.25	exploration_one_prospect
2	kenya	male	22	2020-02-01	amahirwe	13	4	stable_environment	stable_first	subject2	right	pattern2	2	2	no	NA	NA	NA	NA	no	NA	safe	safe	no	no	right	safe	0.25	exploration_one_prospect
3	kenya	male	22	2020-02-01	amahirwe	13	4	stable_environment	stable_first	subject2	right	pattern2	2	3	no	NA	NA	NA	NA	no	NA	safe	safe	no	no	right	safe	0.25	exploration_one_prospect
4	kenya	male	22	2020-02-01	amahirwe	13	4	stable_environment	stable_first	subject2	right	pattern2	2	4	no	NA	NA	NA	NA	no	NA	safe	safe	no	no	right	safe	0.25	exploration_one_prospect
5	kenya	male	22	2020-02-01	amahirwe	13	4	stable_environment	stable_first	subject2	right	pattern2	2	5	no	NA	NA	NA	NA	no	NA	safe	safe	no	no	right	safe	0.25	exploration_one_prospect
6	kenya	male	22	2020-02-01	amahirwe	13	4	stable_environment	stable_first	subject2	right	pattern2	2	6	no	NA	NA	NA	NA	no	NA	safe	safe	no	no	right	safe	0.25	exploration_one_prospect
7	kenya	male	22	2020-02-01	amahirwe	13	4	stable_environment	stable_first	subject2	right	pattern2	2	7	no	NA	NA	NA	NA	no	NA	safe	safe	no	no	right	safe	0.25	exploration_one_prospect
8	kenya	male	22	2020-02-01	amahirwe	13	4	stable_environment	stable_first	subject2	right	pattern2	2	8	no	NA	NA	NA	NA	no	NA	safe	safe	no	no	right	safe	0.25	exploration_one_prospect
9	kenya	male	22	2020-02-01	amahirwe	14	4	stable_environment	stable_first	subject2	right	pattern2	4	1	yes	NA	1	safe	0.25	no	NA	safe	safe	no	no	right	safe	0.25	exploration_one_prospect
10	kenya	male	22	2020-02-01	amahirwe	14	4	stable_environment	stable_first	subject2	right	pattern2	4	2	yes	NA	4	safe	0.25	no	no	safe	safe	no	no	right	safe	0.25	exploration_one_prospect
11	kenya	male	22	2020-02-01	amahirwe	14	4	stable_environment	stable_first	subject2	right	pattern2	4	3	no	NA	NA	NA	NA	no	NA	safe	safe	no	no	right	safe	0.25	exploration_one_prospect
12	kenya	male	22	2020-02-01	amahirwe	14	4	stable_environment	stable_first	subject2	right	pattern2	4	4	no	NA	NA	NA	NA	no	NA	safe	safe	no	no	right	safe	0.25	exploration_one_prospect
13	kenya	male	22	2020-02-01	amahirwe	14	4	stable_environment	stable_first	subject2	right	pattern2	4	5	no	NA	NA	NA	NA	no	NA	safe	safe	no	no	right	safe	0.25	exploration_one_prospect
14	kenya	male	22	2020-02-01	amahirwe	14	4	stable_environment	stable_first	subject2	right	pattern2	4	6	no	NA	NA	NA	NA	no	NA	safe	safe	no	no	right	safe	0.25	exploration_one_prospect
15	kenya	male	22	2020-02-01	amahirwe	14	4	stable_environment	stable_first	subject2	right	pattern2	4	7	no	NA	NA	NA	NA	no	NA	safe	safe	no	no	right	safe	0.25	exploration_one_prospect
16	kenya	male	22	2020-02-01	amahirwe	14	4	stable_environment	stable_first	subject2	right	pattern2	4	8	no	NA	NA	NA	NA	no	NA	safe	safe	no	no	right	safe	0.25	exploration_one_prospect
17	kenya	male	22	2020-02-01	amahirwe	15	4	stable_environment	stable_first	subject2	right	pattern2	1	1	yes	NA	1	safe	0.25	no	NA	safe	safe	no	no	right	safe	0.25	exploration_one_prospect
18	kenya	male	22	2020-02-01	amahirwe	15	4	stable_environment	stable_first	subject2	right	pattern2	1	2	yes	NA	2	safe	0.25	no	no	safe	safe	no	no	right	safe	0.25	exploration_one_prospect
19	kenya	male	22	2020-02-01	amahirwe	15	4	stable_environment	stable_first	subject2	right	pattern2	1	3	no	NA	NA	NA	NA	no	NA	safe	safe	no	no	right	safe	0.25	exploration_one_prospect
20	kenya	male	22	2020-02-01	amahirwe	15	4	stable_environment	stable_first	subject2	right	pattern2	1	4	no	NA	NA	NA	NA	no	NA	safe	safe	no	no	right	safe	0.25	exploration_one_prospect
21	kenya	male	22	2020-02-01	amahirwe	15	4	stable_environment	stable_first	subject2	right	pattern2	1	5	no	NA	NA	NA	NA	no	NA	safe	safe	no	no	right	safe	0.25	exploration_one_prospect
22	kenya	male	22	2020-02-01	amahirwe	15	4	stable_environment	stable_first	subject2	right	pattern2	1	6	no	NA	NA	NA	NA	no	NA	safe	safe	no	no	right	safe	0.25	exploration_one_prospect
23	kenya	male	22	2020-02-01	amahirwe	15	4	stable_environment	stable_first	subject2	right	pattern2	1	7	no	NA	NA	NA	NA	no	NA	safe	safe	no	no	right	safe	0.25	exploration_one_prospect
24	kenya	male	22	2020-02-01	amahirwe	15	4	stable_environment	stable_first	subject2	right	pattern2	1	8	no	NA	NA	NA	NA	no	NA	safe	safe	no	no	right	safe	0.25	exploration_one_prospect
25	kenya	male	22	2020-02-01	amahirwe	16	4	stable_environment	stable_first	subject2	right	pattern2	3	1	yes	NA	1	safe	0.25	no	NA	safe	safe	no	no	right	safe	0.25	exploration_one_prospect
26	kenya	male	22	2020-02-01	amahirwe	16	4	stable_environment	stable_first	subject2	right	pattern2	3	2	no	NA	NA	NA	NA	no	NA	safe	safe	no	no	right	safe	0.25	exploration_one_prospect
27	kenya	male	22	2020-02-01	amahirwe	16	4	stable_environment	stable_first	subject2	right	pattern2	3	3	no	NA	NA	NA	NA	no	NA	safe	safe	no	no	right	safe	0.25	exploration_one_prospect
28	kenya	male	22	2020-02-01	amahirwe	16	4	stable_environment	stable_first	subject2	right	pattern2	3	4	no	NA	NA	NA	NA	no	NA	safe	safe	no	no	right	safe	0.25	exploration_one_prospect
29	kenya	male	22	2020-02-01	amahirwe	16	4	stable_environment	stable_first	subject2	right	pattern2	3	5	no	NA	NA	NA	NA	no	NA	safe	safe	no	no	right	safe	0.25	exploration_one_prospect
30	kenya	male	22	2020-02-01	amahirwe	16	4	stable_environment	stable_first	subject2	right	pattern2	3	6	no	NA	NA	NA	NA	no	NA	safe	safe	no	no	right	safe	0.25	exploration_one_prospect
31	kenya	male	22	2020-02-01	amahirwe	16	4	stable_environment	stable_first	subject2	right	pattern2	3	7	no	NA	NA	NA	NA	no	NA	safe	safe	no	no	right	safe	0.25	exploration_one_prospect
32	kenya	male	22	2020-02-01	amahirwe	16	4	stable_environment	stable_first	subject2	right	pattern2	3	8	no	NA	NA	NA	NA	no	NA	safe	safe	no	no	right	safe	0.25	exploration_one_prospect
1	kenya	male	22	2020-02-02	amahirwe	17	5	stable_environment	stable_first	subject2	right	pattern2	2	1	yes	NA	1	safe	0.25	no	NA	safe	safe	no	no	right	safe	0.25	exploration_one_prospect
2	kenya	male	22	2020-02-02	amahirwe	17	5	stable_environment	stable_first	subject2	right	pattern2	2	2	yes	NA	4	safe	0.25	no	no	safe	safe	no	no	right	safe	0.25	exploration_one_prospect
3	kenya	male	22	2020-02-02	amahirwe	17	5	stable_environment	stable_first	subject2	right	pattern2	2	3	no	NA	NA	NA	NA	no	NA	safe	safe	no	no	right	safe	0.25	exploration_one_prospect
4	kenya	male	22	2020-02-02	amahirwe	17	5	stable_environment	stable_first	subject2	right	pattern2	2	4	no	NA	NA	NA	NA	no	NA	safe	safe	no	no	right	safe	0.25	exploration_one_prospect
5	kenya	male	22	2020-02-02	amahirwe	17	5	stable_environment	stable_first	subject2	right	pattern2	2	5	no	NA	NA	NA	NA	no	NA	safe	safe	no	no	right	safe	0.25	exploration_one_prospect
6	kenya	male	22	2020-02-02	amahirwe	17	5	stable_environment	stable_first	subject2	right	pattern2	2	6	no	NA	NA	NA	NA	no	NA	safe	safe	no	no	right	safe	0.25	exploration_one_prospect
7	kenya	male	22	2020-02-02	amahirwe	17	5	stable_environment	stable_first	subject2	right	pattern2	2	7	no	NA	NA	NA	NA	no	NA	safe	safe	no	no	right	safe	0.25	exploration_one_prospect
8	kenya	male	22	2020-02-02	amahirwe	17	5	stable_environment	stable_first	subject2	right	pattern2	2	8	no	NA	NA	NA	NA	no	NA	safe	safe	no	no	right	safe	0.25	exploration_one_prospect
9	kenya	male	22	2020-02-02	amahirwe	18	5	stable_environment	stable_first	subject2	right	pattern2	1	1	yes	NA	1	safe	0.25	no	NA	safe	safe	no	no	right	safe	0.25	exploration_one_prospect
10	kenya	male	22	2020-02-02	amahirwe	18	5	stable_environment	stable_first	subject2	right	pattern2	1	2	yes	NA	4	safe	0.25	no	no	safe	safe	no	no	right	safe	0.25	exploration_one_prospect
11	kenya	male	22	2020-02-02	amahirwe	18	5	stable_environment	stable_first	subject2	right	pattern2	1	3	no	NA	NA	NA	NA	no	NA	safe	safe	no	no	right	safe	0.25	exploration_one_prospect
12	kenya	male	22	2020-02-02	amahirwe	18	5	stable_environment	stable_first	subject2	right	pattern2	1	4	no	NA	NA	NA	NA	no	NA	safe	safe	no	no	right	safe	0.25	exploration_one_prospect
13	kenya	male	22	2020-02-02	amahirwe	18	5	stable_environment	stable_first	subject2	right	pattern2	1	5	no	NA	NA	NA	NA	no	NA	safe	safe	no	no	right	safe	0.25	exploration_one_prospect
14	kenya	male	22	2020-02-02	amahirwe	18	5	stable_environment	stable_first	subject2	right	pattern2	1	6	no	NA	NA	NA	NA	no	NA	safe	safe	no	no	right	safe	0.25	exploration_one_prospect
15	kenya	male	22	2020-02-02	amahirwe	18	5	stable_environment	stable_first	subject2	right	pattern2	1	7	no	NA	NA	NA	NA	no	NA	safe	safe	no	no	right	safe	0.25	exploration_one_prospect
16	kenya	male	22	2020-02-02	amahirwe	18	5	stable_environment	stable_first	subject2	right	pattern2	1	8	no	NA	NA	NA	NA	no	NA	safe	safe	no	no	right	safe	0.25	exploration_one_prospect
17	kenya	male	22	2020-02-02	amahirwe	19	5	stable_environment	stable_first	subject2	right	pattern2	3	1	yes	NA	3	safe	0.25	no	NA	safe	safe	no	no	right	safe	0.25	exploration_one_prospect
18	kenya	male	22	2020-02-02	amahirwe	19	5	stable_environment	stable_first	subject2	right	pattern2	3	2	yes	NA	1	safe	0.25	no	no	safe	safe	no	no	right	safe	0.25	exploration_one_prospect
19	kenya	male	22	2020-02-02	amahirwe	19	5	stable_environment	stable_first	subject2	right	pattern2	3	3	no	NA	NA	NA	NA	no	NA	safe	safe	no	no	right	safe	0.25	exploration_one_prospect
20	kenya	male	22	2020-02-02	amahirwe	19	5	stable_environment	stable_first	subject2	right	pattern2	3	4	no	NA	NA	NA	NA	no	NA	safe	safe	no	no	right	safe	0.25	exploration_one_prospect
21	kenya	male	22	2020-02-02	amahirwe	19	5	stable_environment	stable_first	subject2	right	pattern2	3	5	no	NA	NA	NA	NA	no	NA	safe	safe	no	no	right	safe	0.25	exploration_one_prospect
22	kenya	male	22	2020-02-02	amahirwe	19	5	stable_environment	stable_first	subject2	right	pattern2	3	6	no	NA	NA	NA	NA	no	NA	safe	safe	no	no	right	safe	0.25	exploration_one_prospect
23	kenya	male	22	2020-02-02	amahirwe	19	5	stable_environment	stable_first	subject2	right	pattern2	3	7	no	NA	NA	NA	NA	no	NA	safe	safe	no	no	right	safe	0.25	exploration_one_prospect
24	kenya	male	22	2020-02-02	amahirwe	19	5	stable_environment	stable_first	subject2	right	pattern2	3	8	no	NA	NA	NA	NA	no	NA	safe	safe	no	no	right	safe	0.25	exploration_one_prospect
25	kenya	male	22	2020-02-02	amahirwe	20	5	stable_environment	stable_first	subject2	right	pattern2	2	1	yes	NA	1	safe	0.25	no	NA	safe	safe	no	no	right	safe	0.25	exploration_one_prospect
26	kenya	male	22	2020-02-02	amahirwe	20	5	stable_environment	stable_first	subject2	right	pattern2	2	2	yes	NA	2	safe	0.25	no	no	safe	safe	no	no	right	safe	0.25	exploration_one_prospect
27	kenya	male	22	2020-02-02	amahirwe	20	5	stable_environment	stable_first	subject2	right	pattern2	2	3	yes	NA	3	safe	0.25	no	no	safe	safe	no	no	right	safe	0.25	exploration_one_prospect
28	kenya	male	22	2020-02-02	amahirwe	20	5	stable_environment	stable_first	subject2	right	pattern2	2	4	yes	NA	4	safe	0.25	no	no	safe	safe	no	no	right	safe	0.25	exploration_one_prospect
29	kenya	male	22	2020-02-02	amahirwe	20	5	stable_environment	stable_first	subject2	right	pattern2	2	5	no	NA	NA	NA	NA	no	NA	safe	safe	no	no	right	safe	0.25	exploration_one_prospect
30	kenya	male	22	2020-02-02	amahirwe	20	5	stable_environment	stable_first	subject2	right	pattern2	2	6	no	NA	NA	NA	NA	no	NA	safe	safe	no	no	right	safe	0.25	exploration_one_prospect
31	kenya	male	22	2020-02-02	amahirwe	20	5	stable_environment	stable_first	subject2	right	pattern2	2	7	no	NA	NA	NA	NA	no	NA	safe	safe	no	no	right	safe	0.25	exploration_one_prospect
32	kenya	male	22	2020-02-02	amahirwe	20	5	stable_environment	stable_first	subject2	right	pattern2	2	8	no	NA	NA	NA	NA	no	NA	safe	safe	no	no	right	safe	0.25	exploration_one_prospect
1	kenya	male	22	2020-02-03	amahirwe	21	6	stable_environment	stable_first	subject2	right	pattern2	4	1	yes	NA	3	safe	0.25	no	NA	safe	safe	no	no	right	safe	0.25	exploration_one_prospect
2	kenya	male	22	2020-02-03	amahirwe	21	6	stable_environment	stable_first	subject2	right	pattern2	4	2	yes	NA	1	safe	0.25	no	no	safe	safe	no	no	right	safe	0.25	exploration_one_prospect
3	kenya	male	22	2020-02-03	amahirwe	21	6	stable_environment	stable_first	subject2	right	pattern2	4	3	no	NA	NA	NA	NA	no	NA	safe	safe	no	no	right	safe	0.25	exploration_one_prospect
4	kenya	male	22	2020-02-03	amahirwe	21	6	stable_environment	stable_first	subject2	right	pattern2	4	4	no	NA	NA	NA	NA	no	NA	safe	safe	no	no	right	safe	0.25	exploration_one_prospect
5	kenya	male	22	2020-02-03	amahirwe	21	6	stable_environment	stable_first	subject2	right	pattern2	4	5	no	NA	NA	NA	NA	no	NA	safe	safe	no	no	right	safe	0.25	exploration_one_prospect
6	kenya	male	22	2020-02-03	amahirwe	21	6	stable_environment	stable_first	subject2	right	pattern2	4	6	no	NA	NA	NA	NA	no	NA	safe	safe	no	no	right	safe	0.25	exploration_one_prospect
7	kenya	male	22	2020-02-03	amahirwe	21	6	stable_environment	stable_first	subject2	right	pattern2	4	7	no	NA	NA	NA	NA	no	NA	safe	safe	no	no	right	safe	0.25	exploration_one_prospect
8	kenya	male	22	2020-02-03	amahirwe	21	6	stable_environment	stable_first	subject2	right	pattern2	4	8	no	NA	NA	NA	NA	no	NA	safe	safe	no	no	right	safe	0.25	exploration_one_prospect
9	kenya	male	22	2020-02-03	amahirwe	22	6	stable_environment	stable_first	subject2	right	pattern2	1	1	yes	NA	1	safe	0.25	no	NA	safe	safe	no	no	right	safe	0.25	exploration_one_prospect
10	kenya	male	22	2020-02-03	amahirwe	22	6	stable_environment	stable_first	subject2	right	pattern2	1	2	yes	NA	2	safe	0.25	no	no	safe	safe	no	no	right	safe	0.25	exploration_one_prospect
11	kenya	male	22	2020-02-03	amahirwe	22	6	stable_environment	stable_first	subject2	right	pattern2	1	3	no	NA	NA	NA	NA	no	NA	safe	safe	no	no	right	safe	0.25	exploration_one_prospect
12	kenya	male	22	2020-02-03	amahirwe	22	6	stable_environment	stable_first	subject2	right	pattern2	1	4	no	NA	NA	NA	NA	no	NA	safe	safe	no	no	right	safe	0.25	exploration_one_prospect
13	kenya	male	22	2020-02-03	amahirwe	22	6	stable_environment	stable_first	subject2	right	pattern2	1	5	no	NA	NA	NA	NA	no	NA	safe	safe	no	no	right	safe	0.25	exploration_one_prospect
14	kenya	male	22	2020-02-03	amahirwe	22	6	stable_environment	stable_first	subject2	right	pattern2	1	6	no	NA	NA	NA	NA	no	NA	safe	safe	no	no	right	safe	0.25	exploration_one_prospect
15	kenya	male	22	2020-02-03	amahirwe	22	6	stable_environment	stable_first	subject2	right	pattern2	1	7	no	NA	NA	NA	NA	no	NA	safe	safe	no	no	right	safe	0.25	exploration_one_prospect
16	kenya	male	22	2020-02-03	amahirwe	22	6	stable_environment	stable_first	subject2	right	pattern2	1	8	no	NA	NA	NA	NA	no	NA	safe	safe	no	no	right	safe	0.25	exploration_one_prospect
17	kenya	male	22	2020-02-03	amahirwe	23	6	stable_environment	stable_first	subject2	right	pattern2	2	1	yes	NA	1	safe	0.25	no	NA	safe	safe	no	no	right	safe	0.25	exploration_one_prospect
18	kenya	male	22	2020-02-03	amahirwe	23	6	stable_environment	stable_first	subject2	right	pattern2	2	2	yes	NA	2	safe	0.25	no	no	safe	safe	no	no	right	safe	0.25	exploration_one_prospect
19	kenya	male	22	2020-02-03	amahirwe	23	6	stable_environment	stable_first	subject2	right	pattern2	2	3	no	NA	NA	NA	NA	no	NA	safe	safe	no	no	right	safe	0.25	exploration_one_prospect
20	kenya	male	22	2020-02-03	amahirwe	23	6	stable_environment	stable_first	subject2	right	pattern2	2	4	no	NA	NA	NA	NA	no	NA	safe	safe	no	no	right	safe	0.25	exploration_one_prospect
21	kenya	male	22	2020-02-03	amahirwe	23	6	stable_environment	stable_first	subject2	right	pattern2	2	5	no	NA	NA	NA	NA	no	NA	safe	safe	no	no	right	safe	0.25	exploration_one_prospect
22	kenya	male	22	2020-02-03	amahirwe	23	6	stable_environment	stable_first	subject2	right	pattern2	2	6	no	NA	NA	NA	NA	no	NA	safe	safe	no	no	right	safe	0.25	exploration_one_prospect
23	kenya	male	22	2020-02-03	amahirwe	23	6	stable_environment	stable_first	subject2	right	pattern2	2	7	no	NA	NA	NA	NA	no	NA	safe	safe	no	no	right	safe	0.25	exploration_one_prospect
24	kenya	male	22	2020-02-03	amahirwe	23	6	stable_environment	stable_first	subject2	right	pattern2	2	8	no	NA	NA	NA	NA	no	NA	safe	safe	no	no	right	safe	0.25	exploration_one_prospect
25	kenya	male	22	2020-02-03	amahirwe	24	6	stable_environment	stable_first	subject2	right	pattern2	1	1	yes	NA	3	safe	0.25	no	NA	safe	safe	no	no	right	safe	0.25	exploration_one_prospect
26	kenya	male	22	2020-02-03	amahirwe	24	6	stable_environment	stable_first	subject2	right	pattern2	1	2	yes	NA	1	safe	0.25	no	no	safe	safe	no	no	right	safe	0.25	exploration_one_prospect
27	kenya	male	22	2020-02-03	amahirwe	24	6	stable_environment	stable_first	subject2	right	pattern2	1	3	no	NA	NA	NA	NA	no	NA	safe	safe	no	no	right	safe	0.25	exploration_one_prospect
28	kenya	male	22	2020-02-03	amahirwe	24	6	stable_environment	stable_first	subject2	right	pattern2	1	4	no	NA	NA	NA	NA	no	NA	safe	safe	no	no	right	safe	0.25	exploration_one_prospect
29	kenya	male	22	2020-02-03	amahirwe	24	6	stable_environment	stable_first	subject2	right	pattern2	1	5	no	NA	NA	NA	NA	no	NA	safe	safe	no	no	right	safe	0.25	exploration_one_prospect
30	kenya	male	22	2020-02-03	amahirwe	24	6	stable_environment	stable_first	subject2	right	pattern2	1	6	no	NA	NA	NA	NA	no	NA	safe	safe	no	no	right	safe	0.25	exploration_one_prospect
31	kenya	male	22	2020-02-03	amahirwe	24	6	stable_environment	stable_first	subject2	right	pattern2	1	7	no	NA	NA	NA	NA	no	NA	safe	safe	no	no	right	safe	0.25	exploration_one_prospect
32	kenya	male	22	2020-02-03	amahirwe	24	6	stable_environment	stable_first	subject2	right	pattern2	1	8	no	NA	NA	NA	NA	no	NA	safe	safe	no	no	right	safe	0.25	exploration_one_prospect
1	kenya	male	22	2020-02-04	amahirwe	25	7	stable_environment	stable_first	subject2	right	pattern2	3	1	yes	NA	1	safe	0.25	no	NA	safe	safe	no	no	right	safe	0.25	exploration_one_prospect
2	kenya	male	22	2020-02-04	amahirwe	25	7	stable_environment	stable_first	subject2	right	pattern2	3	2	yes	NA	3	safe	0.25	no	no	safe	safe	no	no	right	safe	0.25	exploration_one_prospect
3	kenya	male	22	2020-02-04	amahirwe	25	7	stable_environment	stable_first	subject2	right	pattern2	3	3	yes	NA	4	safe	0.25	no	no	safe	safe	no	no	right	safe	0.25	exploration_one_prospect
4	kenya	male	22	2020-02-04	amahirwe	25	7	stable_environment	stable_first	subject2	right	pattern2	3	4	no	NA	NA	NA	NA	no	NA	safe	safe	no	no	right	safe	0.25	exploration_one_prospect
5	kenya	male	22	2020-02-04	amahirwe	25	7	stable_environment	stable_first	subject2	right	pattern2	3	5	no	NA	NA	NA	NA	no	NA	safe	safe	no	no	right	safe	0.25	exploration_one_prospect
6	kenya	male	22	2020-02-04	amahirwe	25	7	stable_environment	stable_first	subject2	right	pattern2	3	6	no	NA	NA	NA	NA	no	NA	safe	safe	no	no	right	safe	0.25	exploration_one_prospect
7	kenya	male	22	2020-02-04	amahirwe	25	7	stable_environment	stable_first	subject2	right	pattern2	3	7	no	NA	NA	NA	NA	no	NA	safe	safe	no	no	right	safe	0.25	exploration_one_prospect
8	kenya	male	22	2020-02-04	amahirwe	25	7	stable_environment	stable_first	subject2	right	pattern2	3	8	no	NA	NA	NA	NA	no	NA	safe	safe	no	no	right	safe	0.25	exploration_one_prospect
9	kenya	male	22	2020-02-04	amahirwe	26	7	stable_environment	stable_first	subject2	right	pattern2	1	1	yes	NA	1	safe	0.25	no	NA	safe	safe	no	no	right	safe	0.25	exploration_one_prospect
10	kenya	male	22	2020-02-04	amahirwe	26	7	stable_environment	stable_first	subject2	right	pattern2	1	2	yes	NA	3	safe	0.25	no	no	safe	safe	no	no	right	safe	0.25	exploration_one_prospect
11	kenya	male	22	2020-02-04	amahirwe	26	7	stable_environment	stable_first	subject2	right	pattern2	1	3	yes	NA	4	safe	0.25	no	no	safe	safe	no	no	right	safe	0.25	exploration_one_prospect
12	kenya	male	22	2020-02-04	amahirwe	26	7	stable_environment	stable_first	subject2	right	pattern2	1	4	no	NA	NA	NA	NA	no	NA	safe	safe	no	no	right	safe	0.25	exploration_one_prospect
13	kenya	male	22	2020-02-04	amahirwe	26	7	stable_environment	stable_first	subject2	right	pattern2	1	5	no	NA	NA	NA	NA	no	NA	safe	safe	no	no	right	safe	0.25	exploration_one_prospect
14	kenya	male	22	2020-02-04	amahirwe	26	7	stable_environment	stable_first	subject2	right	pattern2	1	6	no	NA	NA	NA	NA	no	NA	safe	safe	no	no	right	safe	0.25	exploration_one_prospect
15	kenya	male	22	2020-02-04	amahirwe	26	7	stable_environment	stable_first	subject2	right	pattern2	1	7	no	NA	NA	NA	NA	no	NA	safe	safe	no	no	right	safe	0.25	exploration_one_prospect
16	kenya	male	22	2020-02-04	amahirwe	26	7	stable_environment	stable_first	subject2	right	pattern2	1	8	no	NA	NA	NA	NA	no	NA	safe	safe	no	no	right	safe	0.25	exploration_one_prospect
17	kenya	male	22	2020-02-04	amahirwe	27	7	stable_environment	stable_first	subject2	right	pattern2	4	1	yes	NA	1	safe	0.25	no	NA	safe	safe	no	no	right	safe	0.25	exploration_one_prospect
18	kenya	male	22	2020-02-04	amahirwe	27	7	stable_environment	stable_first	subject2	right	pattern2	4	2	yes	NA	2	safe	0.25	no	no	safe	safe	no	no	right	safe	0.25	exploration_one_prospect
19	kenya	male	22	2020-02-04	amahirwe	27	7	stable_environment	stable_first	subject2	right	pattern2	4	3	yes	NA	3	safe	0.25	no	no	safe	safe	no	no	right	safe	0.25	exploration_one_prospect
20	kenya	male	22	2020-02-04	amahirwe	27	7	stable_environment	stable_first	subject2	right	pattern2	4	4	yes	NA	4	safe	0.25	no	no	safe	safe	no	no	right	safe	0.25	exploration_one_prospect
21	kenya	male	22	2020-02-04	amahirwe	27	7	stable_environment	stable_first	subject2	right	pattern2	4	5	no	NA	NA	NA	NA	no	NA	safe	safe	no	no	right	safe	0.25	exploration_one_prospect
22	kenya	male	22	2020-02-04	amahirwe	27	7	stable_environment	stable_first	subject2	right	pattern2	4	6	no	NA	NA	NA	NA	no	NA	safe	safe	no	no	right	safe	0.25	exploration_one_prospect
23	kenya	male	22	2020-02-04	amahirwe	27	7	stable_environment	stable_first	subject2	right	pattern2	4	7	no	NA	NA	NA	NA	no	NA	safe	safe	no	no	right	safe	0.25	exploration_one_prospect
24	kenya	male	22	2020-02-04	amahirwe	27	7	stable_environment	stable_first	subject2	right	pattern2	4	8	no	NA	NA	NA	NA	no	NA	safe	safe	no	no	right	safe	0.25	exploration_one_prospect
25	kenya	male	22	2020-02-04	amahirwe	28	7	stable_environment	stable_first	subject2	right	pattern2	4	1	yes	NA	1	safe	0.25	no	NA	safe	safe	no	no	right	safe	0.25	exploration_one_prospect
26	kenya	male	22	2020-02-04	amahirwe	28	7	stable_environment	stable_first	subject2	right	pattern2	4	2	yes	NA	4	safe	0.25	no	no	safe	safe	no	no	right	safe	0.25	exploration_one_prospect
27	kenya	male	22	2020-02-04	amahirwe	28	7	stable_environment	stable_first	subject2	right	pattern2	4	3	yes	NA	2	safe	0.25	no	no	safe	safe	no	no	right	safe	0.25	exploration_one_prospect
28	kenya	male	22	2020-02-04	amahirwe	28	7	stable_environment	stable_first	subject2	right	pattern2	4	4	no	NA	NA	NA	NA	no	NA	safe	safe	no	no	right	safe	0.25	exploration_one_prospect
29	kenya	male	22	2020-02-04	amahirwe	28	7	stable_environment	stable_first	subject2	right	pattern2	4	5	no	NA	NA	NA	NA	no	NA	safe	safe	no	no	right	safe	0.25	exploration_one_prospect
30	kenya	male	22	2020-02-04	amahirwe	28	7	stable_environment	stable_first	subject2	right	pattern2	4	6	no	NA	NA	NA	NA	no	NA	safe	safe	no	no	right	safe	0.25	exploration_one_prospect
31	kenya	male	22	2020-02-04	amahirwe	28	7	stable_environment	stable_first	subject2	right	pattern2	4	7	no	NA	NA	NA	NA	no	NA	safe	safe	no	no	right	safe	0.25	exploration_one_prospect
32	kenya	male	22	2020-02-04	amahirwe	28	7	stable_environment	stable_first	subject2	right	pattern2	4	8	no	NA	NA	NA	NA	no	NA	safe	safe	no	no	right	safe	0.25	exploration_one_prospect
1	kenya	male	22	2020-02-05	amahirwe	29	8	stable_environment	stable_first	subject2	right	pattern2	3	1	no	NA	NA	NA	NA	NA	NA	NA	NA	NA	NA	right	safe	0.25	no_exploration
2	kenya	male	22	2020-02-05	amahirwe	29	8	stable_environment	stable_first	subject2	right	pattern2	3	2	no	NA	NA	NA	NA	NA	NA	NA	NA	NA	NA	right	safe	0.25	no_exploration
3	kenya	male	22	2020-02-05	amahirwe	29	8	stable_environment	stable_first	subject2	right	pattern2	3	3	no	NA	NA	NA	NA	NA	NA	NA	NA	NA	NA	right	safe	0.25	no_exploration
4	kenya	male	22	2020-02-05	amahirwe	29	8	stable_environment	stable_first	subject2	right	pattern2	3	4	no	NA	NA	NA	NA	NA	NA	NA	NA	NA	NA	right	safe	0.25	no_exploration
5	kenya	male	22	2020-02-05	amahirwe	29	8	stable_environment	stable_first	subject2	right	pattern2	3	5	no	NA	NA	NA	NA	NA	NA	NA	NA	NA	NA	right	safe	0.25	no_exploration
6	kenya	male	22	2020-02-05	amahirwe	29	8	stable_environment	stable_first	subject2	right	pattern2	3	6	no	NA	NA	NA	NA	NA	NA	NA	NA	NA	NA	right	safe	0.25	no_exploration
7	kenya	male	22	2020-02-05	amahirwe	29	8	stable_environment	stable_first	subject2	right	pattern2	3	7	no	NA	NA	NA	NA	NA	NA	NA	NA	NA	NA	right	safe	0.25	no_exploration
8	kenya	male	22	2020-02-05	amahirwe	29	8	stable_environment	stable_first	subject2	right	pattern2	3	8	no	NA	NA	NA	NA	NA	NA	NA	NA	NA	NA	right	safe	0.25	no_exploration
9	kenya	male	22	2020-02-05	amahirwe	30	8	stable_environment	stable_first	subject2	right	pattern2	4	1	yes	NA	1	safe	0.25	no	NA	safe	safe	no	no	right	safe	0.25	exploration_one_prospect
10	kenya	male	22	2020-02-05	amahirwe	30	8	stable_environment	stable_first	subject2	right	pattern2	4	2	no	NA	NA	NA	NA	no	NA	safe	safe	no	no	right	safe	0.25	exploration_one_prospect
11	kenya	male	22	2020-02-05	amahirwe	30	8	stable_environment	stable_first	subject2	right	pattern2	4	3	no	NA	NA	NA	NA	no	NA	safe	safe	no	no	right	safe	0.25	exploration_one_prospect
12	kenya	male	22	2020-02-05	amahirwe	30	8	stable_environment	stable_first	subject2	right	pattern2	4	4	no	NA	NA	NA	NA	no	NA	safe	safe	no	no	right	safe	0.25	exploration_one_prospect
13	kenya	male	22	2020-02-05	amahirwe	30	8	stable_environment	stable_first	subject2	right	pattern2	4	5	no	NA	NA	NA	NA	no	NA	safe	safe	no	no	right	safe	0.25	exploration_one_prospect
14	kenya	male	22	2020-02-05	amahirwe	30	8	stable_environment	stable_first	subject2	right	pattern2	4	6	no	NA	NA	NA	NA	no	NA	safe	safe	no	no	right	safe	0.25	exploration_one_prospect
15	kenya	male	22	2020-02-05	amahirwe	30	8	stable_environment	stable_first	subject2	right	pattern2	4	7	no	NA	NA	NA	NA	no	NA	safe	safe	no	no	right	safe	0.25	exploration_one_prospect
16	kenya	male	22	2020-02-05	amahirwe	30	8	stable_environment	stable_first	subject2	right	pattern2	4	8	no	NA	NA	NA	NA	no	NA	safe	safe	no	no	right	safe	0.25	exploration_one_prospect
17	kenya	male	22	2020-02-05	amahirwe	31	8	stable_environment	stable_first	subject2	right	pattern2	3	1	yes	NA	2	safe	0.25	no	NA	safe	safe	no	no	right	safe	0.25	exploration_one_prospect
18	kenya	male	22	2020-02-05	amahirwe	31	8	stable_environment	stable_first	subject2	right	pattern2	3	2	no	NA	NA	NA	NA	no	NA	safe	safe	no	no	right	safe	0.25	exploration_one_prospect
19	kenya	male	22	2020-02-05	amahirwe	31	8	stable_environment	stable_first	subject2	right	pattern2	3	3	no	NA	NA	NA	NA	no	NA	safe	safe	no	no	right	safe	0.25	exploration_one_prospect
20	kenya	male	22	2020-02-05	amahirwe	31	8	stable_environment	stable_first	subject2	right	pattern2	3	4	no	NA	NA	NA	NA	no	NA	safe	safe	no	no	right	safe	0.25	exploration_one_prospect
21	kenya	male	22	2020-02-05	amahirwe	31	8	stable_environment	stable_first	subject2	right	pattern2	3	5	no	NA	NA	NA	NA	no	NA	safe	safe	no	no	right	safe	0.25	exploration_one_prospect
22	kenya	male	22	2020-02-05	amahirwe	31	8	stable_environment	stable_first	subject2	right	pattern2	3	6	no	NA	NA	NA	NA	no	NA	safe	safe	no	no	right	safe	0.25	exploration_one_prospect
23	kenya	male	22	2020-02-05	amahirwe	31	8	stable_environment	stable_first	subject2	right	pattern2	3	7	no	NA	NA	NA	NA	no	NA	safe	safe	no	no	right	safe	0.25	exploration_one_prospect
24	kenya	male	22	2020-02-05	amahirwe	31	8	stable_environment	stable_first	subject2	right	pattern2	3	8	no	NA	NA	NA	NA	no	NA	safe	safe	no	no	right	safe	0.25	exploration_one_prospect
25	kenya	male	22	2020-02-05	amahirwe	32	8	stable_environment	stable_first	subject2	right	pattern2	4	1	yes	NA	1	safe	0.25	no	NA	safe	safe	no	no	right	safe	0.25	exploration_one_prospect
26	kenya	male	22	2020-02-05	amahirwe	32	8	stable_environment	stable_first	subject2	right	pattern2	4	2	no	NA	NA	NA	NA	no	NA	safe	safe	no	no	right	safe	0.25	exploration_one_prospect
27	kenya	male	22	2020-02-05	amahirwe	32	8	stable_environment	stable_first	subject2	right	pattern2	4	3	no	NA	NA	NA	NA	no	NA	safe	safe	no	no	right	safe	0.25	exploration_one_prospect
28	kenya	male	22	2020-02-05	amahirwe	32	8	stable_environment	stable_first	subject2	right	pattern2	4	4	no	NA	NA	NA	NA	no	NA	safe	safe	no	no	right	safe	0.25	exploration_one_prospect
29	kenya	male	22	2020-02-05	amahirwe	32	8	stable_environment	stable_first	subject2	right	pattern2	4	5	no	NA	NA	NA	NA	no	NA	safe	safe	no	no	right	safe	0.25	exploration_one_prospect
30	kenya	male	22	2020-02-05	amahirwe	32	8	stable_environment	stable_first	subject2	right	pattern2	4	6	no	NA	NA	NA	NA	no	NA	safe	safe	no	no	right	safe	0.25	exploration_one_prospect
31	kenya	male	22	2020-02-05	amahirwe	32	8	stable_environment	stable_first	subject2	right	pattern2	4	7	no	NA	NA	NA	NA	no	NA	safe	safe	no	no	right	safe	0.25	exploration_one_prospect
32	kenya	male	22	2020-02-05	amahirwe	32	8	stable_environment	stable_first	subject2	right	pattern2	4	8	no	NA	NA	NA	NA	no	NA	safe	safe	no	no	right	safe	0.25	exploration_one_prospect
1	kenya	male	22	2020-02-08	amahirwe	1	1	changing_environment	stable_first	subject5	left	pattern4	3	1	yes	3	NA	safe	0.25	no	NA	safe	risky	yes	yes	right	risky	0.5	comprehensive_exploration_each_prospect
2	kenya	male	22	2020-02-08	amahirwe	1	1	changing_environment	stable_first	subject5	left	pattern4	3	2	yes	1	NA	safe	0.25	no	no	safe	risky	yes	yes	right	risky	0.5	comprehensive_exploration_each_prospect
3	kenya	male	22	2020-02-08	amahirwe	1	1	changing_environment	stable_first	subject5	left	pattern4	3	3	yes	NA	3	risky	0.5	no	yes	safe	risky	yes	yes	right	risky	0.5	comprehensive_exploration_each_prospect
4	kenya	male	22	2020-02-08	amahirwe	1	1	changing_environment	stable_first	subject5	left	pattern4	3	4	yes	NA	1	risky	0	no	no	safe	risky	yes	yes	right	risky	0.5	comprehensive_exploration_each_prospect
5	kenya	male	22	2020-02-08	amahirwe	1	1	changing_environment	stable_first	subject5	left	pattern4	3	5	yes	NA	2	risky	0.5	no	no	safe	risky	yes	yes	right	risky	0.5	comprehensive_exploration_each_prospect
6	kenya	male	22	2020-02-08	amahirwe	1	1	changing_environment	stable_first	subject5	left	pattern4	3	6	no	NA	NA	NA	NA	no	NA	safe	risky	yes	yes	right	risky	0.5	comprehensive_exploration_each_prospect
7	kenya	male	22	2020-02-08	amahirwe	1	1	changing_environment	stable_first	subject5	left	pattern4	3	7	no	NA	NA	NA	NA	no	NA	safe	risky	yes	yes	right	risky	0.5	comprehensive_exploration_each_prospect
8	kenya	male	22	2020-02-08	amahirwe	1	1	changing_environment	stable_first	subject5	left	pattern4	3	8	no	NA	NA	NA	NA	no	NA	safe	risky	yes	yes	right	risky	0.5	comprehensive_exploration_each_prospect
9	kenya	male	22	2020-02-08	amahirwe	2	1	changing_environment	stable_first	subject5	right	pattern1	2	1	yes	NA	1	safe	0.25	no	NA	safe	safe	no	no	right	safe	0.25	exploration_one_prospect
10	kenya	male	22	2020-02-08	amahirwe	2	1	changing_environment	stable_first	subject5	right	pattern1	2	2	yes	NA	2	safe	0.25	no	no	safe	safe	no	no	right	safe	0.25	exploration_one_prospect
11	kenya	male	22	2020-02-08	amahirwe	2	1	changing_environment	stable_first	subject5	right	pattern1	2	3	yes	NA	3	safe	0.25	no	no	safe	safe	no	no	right	safe	0.25	exploration_one_prospect
12	kenya	male	22	2020-02-08	amahirwe	2	1	changing_environment	stable_first	subject5	right	pattern1	2	4	no	NA	NA	NA	NA	no	NA	safe	safe	no	no	right	safe	0.25	exploration_one_prospect
13	kenya	male	22	2020-02-08	amahirwe	2	1	changing_environment	stable_first	subject5	right	pattern1	2	5	no	NA	NA	NA	NA	no	NA	safe	safe	no	no	right	safe	0.25	exploration_one_prospect
14	kenya	male	22	2020-02-08	amahirwe	2	1	changing_environment	stable_first	subject5	right	pattern1	2	6	no	NA	NA	NA	NA	no	NA	safe	safe	no	no	right	safe	0.25	exploration_one_prospect
15	kenya	male	22	2020-02-08	amahirwe	2	1	changing_environment	stable_first	subject5	right	pattern1	2	7	no	NA	NA	NA	NA	no	NA	safe	safe	no	no	right	safe	0.25	exploration_one_prospect
16	kenya	male	22	2020-02-08	amahirwe	2	1	changing_environment	stable_first	subject5	right	pattern1	2	8	no	NA	NA	NA	NA	no	NA	safe	safe	no	no	right	safe	0.25	exploration_one_prospect
17	kenya	male	22	2020-02-08	amahirwe	3	1	changing_environment	stable_first	subject5	left	pattern3	3	1	yes	NA	1	risky	0.5	no	NA	risky	risky	no	yes	right	risky	0	exploration_one_prospect
18	kenya	male	22	2020-02-08	amahirwe	3	1	changing_environment	stable_first	subject5	left	pattern3	3	2	yes	NA	2	risky	0	no	no	risky	risky	no	yes	right	risky	0	exploration_one_prospect
19	kenya	male	22	2020-02-08	amahirwe	3	1	changing_environment	stable_first	subject5	left	pattern3	3	3	yes	NA	3	risky	0	no	no	risky	risky	no	yes	right	risky	0	exploration_one_prospect
20	kenya	male	22	2020-02-08	amahirwe	3	1	changing_environment	stable_first	subject5	left	pattern3	3	4	no	NA	NA	NA	NA	no	NA	risky	risky	no	yes	right	risky	0	exploration_one_prospect
21	kenya	male	22	2020-02-08	amahirwe	3	1	changing_environment	stable_first	subject5	left	pattern3	3	5	no	NA	NA	NA	NA	no	NA	risky	risky	no	yes	right	risky	0	exploration_one_prospect
22	kenya	male	22	2020-02-08	amahirwe	3	1	changing_environment	stable_first	subject5	left	pattern3	3	6	no	NA	NA	NA	NA	no	NA	risky	risky	no	yes	right	risky	0	exploration_one_prospect
23	kenya	male	22	2020-02-08	amahirwe	3	1	changing_environment	stable_first	subject5	left	pattern3	3	7	no	NA	NA	NA	NA	no	NA	risky	risky	no	yes	right	risky	0	exploration_one_prospect
24	kenya	male	22	2020-02-08	amahirwe	3	1	changing_environment	stable_first	subject5	left	pattern3	3	8	no	NA	NA	NA	NA	no	NA	risky	risky	no	yes	right	risky	0	exploration_one_prospect
25	kenya	male	22	2020-02-08	amahirwe	4	1	changing_environment	stable_first	subject5	right	pattern1	4	1	yes	NA	1	safe	0.25	no	NA	safe	safe	no	no	right	safe	0.25	exploration_one_prospect
26	kenya	male	22	2020-02-08	amahirwe	4	1	changing_environment	stable_first	subject5	right	pattern1	4	2	yes	NA	2	safe	0.25	no	no	safe	safe	no	no	right	safe	0.25	exploration_one_prospect
27	kenya	male	22	2020-02-08	amahirwe	4	1	changing_environment	stable_first	subject5	right	pattern1	4	3	no	NA	NA	NA	NA	no	NA	safe	safe	no	no	right	safe	0.25	exploration_one_prospect
28	kenya	male	22	2020-02-08	amahirwe	4	1	changing_environment	stable_first	subject5	right	pattern1	4	4	no	NA	NA	NA	NA	no	NA	safe	safe	no	no	right	safe	0.25	exploration_one_prospect
29	kenya	male	22	2020-02-08	amahirwe	4	1	changing_environment	stable_first	subject5	right	pattern1	4	5	no	NA	NA	NA	NA	no	NA	safe	safe	no	no	right	safe	0.25	exploration_one_prospect
30	kenya	male	22	2020-02-08	amahirwe	4	1	changing_environment	stable_first	subject5	right	pattern1	4	6	no	NA	NA	NA	NA	no	NA	safe	safe	no	no	right	safe	0.25	exploration_one_prospect
31	kenya	male	22	2020-02-08	amahirwe	4	1	changing_environment	stable_first	subject5	right	pattern1	4	7	no	NA	NA	NA	NA	no	NA	safe	safe	no	no	right	safe	0.25	exploration_one_prospect
32	kenya	male	22	2020-02-08	amahirwe	4	1	changing_environment	stable_first	subject5	right	pattern1	4	8	no	NA	NA	NA	NA	no	NA	safe	safe	no	no	right	safe	0.25	exploration_one_prospect
1	kenya	male	22	2020-02-09	amahirwe	5	2	changing_environment	stable_first	subject5	right	pattern5	4	1	yes	NA	1	safe	0.25	no	NA	safe	safe	no	no	right	safe	0.25	exploration_one_prospect
2	kenya	male	22	2020-02-09	amahirwe	5	2	changing_environment	stable_first	subject5	right	pattern5	4	2	yes	NA	3	safe	0.25	no	no	safe	safe	no	no	right	safe	0.25	exploration_one_prospect
3	kenya	male	22	2020-02-09	amahirwe	5	2	changing_environment	stable_first	subject5	right	pattern5	4	3	yes	NA	2	safe	0.25	no	no	safe	safe	no	no	right	safe	0.25	exploration_one_prospect
4	kenya	male	22	2020-02-09	amahirwe	5	2	changing_environment	stable_first	subject5	right	pattern5	4	4	no	NA	NA	NA	NA	no	NA	safe	safe	no	no	right	safe	0.25	exploration_one_prospect
5	kenya	male	22	2020-02-09	amahirwe	5	2	changing_environment	stable_first	subject5	right	pattern5	4	5	no	NA	NA	NA	NA	no	NA	safe	safe	no	no	right	safe	0.25	exploration_one_prospect
6	kenya	male	22	2020-02-09	amahirwe	5	2	changing_environment	stable_first	subject5	right	pattern5	4	6	no	NA	NA	NA	NA	no	NA	safe	safe	no	no	right	safe	0.25	exploration_one_prospect
7	kenya	male	22	2020-02-09	amahirwe	5	2	changing_environment	stable_first	subject5	right	pattern5	4	7	no	NA	NA	NA	NA	no	NA	safe	safe	no	no	right	safe	0.25	exploration_one_prospect
8	kenya	male	22	2020-02-09	amahirwe	5	2	changing_environment	stable_first	subject5	right	pattern5	4	8	no	NA	NA	NA	NA	no	NA	safe	safe	no	no	right	safe	0.25	exploration_one_prospect
9	kenya	male	22	2020-02-09	amahirwe	6	2	changing_environment	stable_first	subject5	right	pattern3	3	1	yes	NA	2	safe	0.25	no	NA	safe	safe	no	no	right	safe	0.25	exploration_one_prospect
10	kenya	male	22	2020-02-09	amahirwe	6	2	changing_environment	stable_first	subject5	right	pattern3	3	2	yes	NA	1	safe	0.25	no	no	safe	safe	no	no	right	safe	0.25	exploration_one_prospect
11	kenya	male	22	2020-02-09	amahirwe	6	2	changing_environment	stable_first	subject5	right	pattern3	3	3	yes	NA	3	safe	0.25	no	no	safe	safe	no	no	right	safe	0.25	exploration_one_prospect
12	kenya	male	22	2020-02-09	amahirwe	6	2	changing_environment	stable_first	subject5	right	pattern3	3	4	yes	NA	4	safe	0.25	no	no	safe	safe	no	no	right	safe	0.25	exploration_one_prospect
13	kenya	male	22	2020-02-09	amahirwe	6	2	changing_environment	stable_first	subject5	right	pattern3	3	5	no	NA	NA	NA	NA	no	NA	safe	safe	no	no	right	safe	0.25	exploration_one_prospect
14	kenya	male	22	2020-02-09	amahirwe	6	2	changing_environment	stable_first	subject5	right	pattern3	3	6	no	NA	NA	NA	NA	no	NA	safe	safe	no	no	right	safe	0.25	exploration_one_prospect
15	kenya	male	22	2020-02-09	amahirwe	6	2	changing_environment	stable_first	subject5	right	pattern3	3	7	no	NA	NA	NA	NA	no	NA	safe	safe	no	no	right	safe	0.25	exploration_one_prospect
16	kenya	male	22	2020-02-09	amahirwe	6	2	changing_environment	stable_first	subject5	right	pattern3	3	8	no	NA	NA	NA	NA	no	NA	safe	safe	no	no	right	safe	0.25	exploration_one_prospect
17	kenya	male	22	2020-02-09	amahirwe	7	2	changing_environment	stable_first	subject5	left	pattern5	2	1	yes	NA	2	risky	0.5	no	NA	risky	risky	no	yes	right	risky	0.5	exploration_one_prospect
18	kenya	male	22	2020-02-09	amahirwe	7	2	changing_environment	stable_first	subject5	left	pattern5	2	2	yes	NA	1	risky	0	no	no	risky	risky	no	yes	right	risky	0.5	exploration_one_prospect
19	kenya	male	22	2020-02-09	amahirwe	7	2	changing_environment	stable_first	subject5	left	pattern5	2	3	yes	NA	3	risky	0	no	no	risky	risky	no	yes	right	risky	0.5	exploration_one_prospect
20	kenya	male	22	2020-02-09	amahirwe	7	2	changing_environment	stable_first	subject5	left	pattern5	2	4	yes	NA	4	risky	0.5	no	no	risky	risky	no	yes	right	risky	0.5	exploration_one_prospect
21	kenya	male	22	2020-02-09	amahirwe	7	2	changing_environment	stable_first	subject5	left	pattern5	2	5	no	NA	NA	NA	NA	no	NA	risky	risky	no	yes	right	risky	0.5	exploration_one_prospect
22	kenya	male	22	2020-02-09	amahirwe	7	2	changing_environment	stable_first	subject5	left	pattern5	2	6	no	NA	NA	NA	NA	no	NA	risky	risky	no	yes	right	risky	0.5	exploration_one_prospect
23	kenya	male	22	2020-02-09	amahirwe	7	2	changing_environment	stable_first	subject5	left	pattern5	2	7	no	NA	NA	NA	NA	no	NA	risky	risky	no	yes	right	risky	0.5	exploration_one_prospect
24	kenya	male	22	2020-02-09	amahirwe	7	2	changing_environment	stable_first	subject5	left	pattern5	2	8	no	NA	NA	NA	NA	no	NA	risky	risky	no	yes	right	risky	0.5	exploration_one_prospect
25	kenya	male	22	2020-02-09	amahirwe	8	2	changing_environment	stable_first	subject5	left	pattern2	4	1	yes	NA	1	risky	0.5	no	NA	risky	risky	no	yes	right	risky	0	exploration_one_prospect
26	kenya	male	22	2020-02-09	amahirwe	8	2	changing_environment	stable_first	subject5	left	pattern2	4	2	yes	NA	2	risky	0	no	no	risky	risky	no	yes	right	risky	0	exploration_one_prospect
27	kenya	male	22	2020-02-09	amahirwe	8	2	changing_environment	stable_first	subject5	left	pattern2	4	3	yes	NA	3	risky	0.5	no	no	risky	risky	no	yes	right	risky	0	exploration_one_prospect
28	kenya	male	22	2020-02-09	amahirwe	8	2	changing_environment	stable_first	subject5	left	pattern2	4	4	yes	NA	4	risky	0	no	no	risky	risky	no	yes	right	risky	0	exploration_one_prospect
29	kenya	male	22	2020-02-09	amahirwe	8	2	changing_environment	stable_first	subject5	left	pattern2	4	5	no	NA	NA	NA	NA	no	NA	risky	risky	no	yes	right	risky	0	exploration_one_prospect
30	kenya	male	22	2020-02-09	amahirwe	8	2	changing_environment	stable_first	subject5	left	pattern2	4	6	no	NA	NA	NA	NA	no	NA	risky	risky	no	yes	right	risky	0	exploration_one_prospect
31	kenya	male	22	2020-02-09	amahirwe	8	2	changing_environment	stable_first	subject5	left	pattern2	4	7	no	NA	NA	NA	NA	no	NA	risky	risky	no	yes	right	risky	0	exploration_one_prospect
32	kenya	male	22	2020-02-09	amahirwe	8	2	changing_environment	stable_first	subject5	left	pattern2	4	8	no	NA	NA	NA	NA	no	NA	risky	risky	no	yes	right	risky	0	exploration_one_prospect
1	kenya	male	22	2020-02-10	amahirwe	9	3	changing_environment	stable_first	subject5	left	pattern2	1	1	yes	NA	3	risky	0.5	no	NA	risky	risky	no	yes	right	risky	0.5	exploration_one_prospect
2	kenya	male	22	2020-02-10	amahirwe	9	3	changing_environment	stable_first	subject5	left	pattern2	1	2	yes	NA	1	risky	0.5	no	no	risky	risky	no	yes	right	risky	0.5	exploration_one_prospect
3	kenya	male	22	2020-02-10	amahirwe	9	3	changing_environment	stable_first	subject5	left	pattern2	1	3	yes	NA	4	risky	0	no	no	risky	risky	no	yes	right	risky	0.5	exploration_one_prospect
4	kenya	male	22	2020-02-10	amahirwe	9	3	changing_environment	stable_first	subject5	left	pattern2	1	4	yes	NA	2	risky	0	no	no	risky	risky	no	yes	right	risky	0.5	exploration_one_prospect
5	kenya	male	22	2020-02-10	amahirwe	9	3	changing_environment	stable_first	subject5	left	pattern2	1	5	no	NA	NA	NA	NA	no	NA	risky	risky	no	yes	right	risky	0.5	exploration_one_prospect
6	kenya	male	22	2020-02-10	amahirwe	9	3	changing_environment	stable_first	subject5	left	pattern2	1	6	no	NA	NA	NA	NA	no	NA	risky	risky	no	yes	right	risky	0.5	exploration_one_prospect
7	kenya	male	22	2020-02-10	amahirwe	9	3	changing_environment	stable_first	subject5	left	pattern2	1	7	no	NA	NA	NA	NA	no	NA	risky	risky	no	yes	right	risky	0.5	exploration_one_prospect
8	kenya	male	22	2020-02-10	amahirwe	9	3	changing_environment	stable_first	subject5	left	pattern2	1	8	no	NA	NA	NA	NA	no	NA	risky	risky	no	yes	right	risky	0.5	exploration_one_prospect
9	kenya	male	22	2020-02-10	amahirwe	10	3	changing_environment	stable_first	subject5	right	pattern6	2	1	yes	NA	1	safe	0.25	no	NA	safe	safe	no	no	right	safe	0.25	exploration_one_prospect
10	kenya	male	22	2020-02-10	amahirwe	10	3	changing_environment	stable_first	subject5	right	pattern6	2	2	yes	NA	2	safe	0.25	no	no	safe	safe	no	no	right	safe	0.25	exploration_one_prospect
11	kenya	male	22	2020-02-10	amahirwe	10	3	changing_environment	stable_first	subject5	right	pattern6	2	3	yes	NA	3	safe	0.25	no	no	safe	safe	no	no	right	safe	0.25	exploration_one_prospect
12	kenya	male	22	2020-02-10	amahirwe	10	3	changing_environment	stable_first	subject5	right	pattern6	2	4	yes	NA	4	safe	0.25	no	no	safe	safe	no	no	right	safe	0.25	exploration_one_prospect
13	kenya	male	22	2020-02-10	amahirwe	10	3	changing_environment	stable_first	subject5	right	pattern6	2	5	no	NA	NA	NA	NA	no	NA	safe	safe	no	no	right	safe	0.25	exploration_one_prospect
14	kenya	male	22	2020-02-10	amahirwe	10	3	changing_environment	stable_first	subject5	right	pattern6	2	6	no	NA	NA	NA	NA	no	NA	safe	safe	no	no	right	safe	0.25	exploration_one_prospect
15	kenya	male	22	2020-02-10	amahirwe	10	3	changing_environment	stable_first	subject5	right	pattern6	2	7	no	NA	NA	NA	NA	no	NA	safe	safe	no	no	right	safe	0.25	exploration_one_prospect
16	kenya	male	22	2020-02-10	amahirwe	10	3	changing_environment	stable_first	subject5	right	pattern6	2	8	no	NA	NA	NA	NA	no	NA	safe	safe	no	no	right	safe	0.25	exploration_one_prospect
17	kenya	male	22	2020-02-10	amahirwe	11	3	changing_environment	stable_first	subject5	left	pattern2	2	1	yes	1	NA	safe	0.25	no	NA	safe	safe	no	no	left	safe	0.25	exploration_one_prospect
18	kenya	male	22	2020-02-10	amahirwe	11	3	changing_environment	stable_first	subject5	left	pattern2	2	2	yes	2	NA	safe	0.25	no	no	safe	safe	no	no	left	safe	0.25	exploration_one_prospect
19	kenya	male	22	2020-02-10	amahirwe	11	3	changing_environment	stable_first	subject5	left	pattern2	2	3	yes	3	NA	safe	0.25	no	no	safe	safe	no	no	left	safe	0.25	exploration_one_prospect
20	kenya	male	22	2020-02-10	amahirwe	11	3	changing_environment	stable_first	subject5	left	pattern2	2	4	yes	4	NA	safe	0.25	no	no	safe	safe	no	no	left	safe	0.25	exploration_one_prospect
21	kenya	male	22	2020-02-10	amahirwe	11	3	changing_environment	stable_first	subject5	left	pattern2	2	5	no	NA	NA	NA	NA	no	NA	safe	safe	no	no	left	safe	0.25	exploration_one_prospect
22	kenya	male	22	2020-02-10	amahirwe	11	3	changing_environment	stable_first	subject5	left	pattern2	2	6	no	NA	NA	NA	NA	no	NA	safe	safe	no	no	left	safe	0.25	exploration_one_prospect
23	kenya	male	22	2020-02-10	amahirwe	11	3	changing_environment	stable_first	subject5	left	pattern2	2	7	no	NA	NA	NA	NA	no	NA	safe	safe	no	no	left	safe	0.25	exploration_one_prospect
24	kenya	male	22	2020-02-10	amahirwe	11	3	changing_environment	stable_first	subject5	left	pattern2	2	8	no	NA	NA	NA	NA	no	NA	safe	safe	no	no	left	safe	0.25	exploration_one_prospect
25	kenya	male	22	2020-02-10	amahirwe	12	3	changing_environment	stable_first	subject5	right	pattern3	1	1	yes	NA	1	safe	0.25	no	NA	safe	safe	no	no	right	safe	0.25	exploration_one_prospect
26	kenya	male	22	2020-02-10	amahirwe	12	3	changing_environment	stable_first	subject5	right	pattern3	1	2	yes	NA	2	safe	0.25	no	no	safe	safe	no	no	right	safe	0.25	exploration_one_prospect
27	kenya	male	22	2020-02-10	amahirwe	12	3	changing_environment	stable_first	subject5	right	pattern3	1	3	yes	NA	3	safe	0.25	no	no	safe	safe	no	no	right	safe	0.25	exploration_one_prospect
28	kenya	male	22	2020-02-10	amahirwe	12	3	changing_environment	stable_first	subject5	right	pattern3	1	4	yes	NA	4	safe	0.25	no	no	safe	safe	no	no	right	safe	0.25	exploration_one_prospect
29	kenya	male	22	2020-02-10	amahirwe	12	3	changing_environment	stable_first	subject5	right	pattern3	1	5	no	NA	NA	NA	NA	no	NA	safe	safe	no	no	right	safe	0.25	exploration_one_prospect
30	kenya	male	22	2020-02-10	amahirwe	12	3	changing_environment	stable_first	subject5	right	pattern3	1	6	no	NA	NA	NA	NA	no	NA	safe	safe	no	no	right	safe	0.25	exploration_one_prospect
31	kenya	male	22	2020-02-10	amahirwe	12	3	changing_environment	stable_first	subject5	right	pattern3	1	7	no	NA	NA	NA	NA	no	NA	safe	safe	no	no	right	safe	0.25	exploration_one_prospect
32	kenya	male	22	2020-02-10	amahirwe	12	3	changing_environment	stable_first	subject5	right	pattern3	1	8	no	NA	NA	NA	NA	no	NA	safe	safe	no	no	right	safe	0.25	exploration_one_prospect
1	kenya	male	22	2020-02-11	amahirwe	13	4	changing_environment	stable_first	subject5	left	pattern6	1	1	yes	NA	4	risky	0.5	no	NA	risky	risky	no	yes	right	risky	0	exploration_one_prospect
2	kenya	male	22	2020-02-11	amahirwe	13	4	changing_environment	stable_first	subject5	left	pattern6	1	2	yes	NA	3	risky	0.5	no	no	risky	risky	no	yes	right	risky	0	exploration_one_prospect
3	kenya	male	22	2020-02-11	amahirwe	13	4	changing_environment	stable_first	subject5	left	pattern6	1	3	yes	NA	2	risky	0	no	no	risky	risky	no	yes	right	risky	0	exploration_one_prospect
4	kenya	male	22	2020-02-11	amahirwe	13	4	changing_environment	stable_first	subject5	left	pattern6	1	4	yes	NA	1	risky	0	no	no	risky	risky	no	yes	right	risky	0	exploration_one_prospect
5	kenya	male	22	2020-02-11	amahirwe	13	4	changing_environment	stable_first	subject5	left	pattern6	1	5	no	NA	NA	NA	NA	no	NA	risky	risky	no	yes	right	risky	0	exploration_one_prospect
6	kenya	male	22	2020-02-11	amahirwe	13	4	changing_environment	stable_first	subject5	left	pattern6	1	6	no	NA	NA	NA	NA	no	NA	risky	risky	no	yes	right	risky	0	exploration_one_prospect
7	kenya	male	22	2020-02-11	amahirwe	13	4	changing_environment	stable_first	subject5	left	pattern6	1	7	no	NA	NA	NA	NA	no	NA	risky	risky	no	yes	right	risky	0	exploration_one_prospect
8	kenya	male	22	2020-02-11	amahirwe	13	4	changing_environment	stable_first	subject5	left	pattern6	1	8	no	NA	NA	NA	NA	no	NA	risky	risky	no	yes	right	risky	0	exploration_one_prospect
9	kenya	male	22	2020-02-11	amahirwe	14	4	changing_environment	stable_first	subject5	left	pattern4	4	1	yes	NA	3	risky	0.5	no	NA	risky	risky	no	yes	right	risky	0	exploration_one_prospect
10	kenya	male	22	2020-02-11	amahirwe	14	4	changing_environment	stable_first	subject5	left	pattern4	4	2	yes	NA	2	risky	0.5	no	no	risky	risky	no	yes	right	risky	0	exploration_one_prospect
11	kenya	male	22	2020-02-11	amahirwe	14	4	changing_environment	stable_first	subject5	left	pattern4	4	3	yes	NA	4	risky	0	no	no	risky	risky	no	yes	right	risky	0	exploration_one_prospect
12	kenya	male	22	2020-02-11	amahirwe	14	4	changing_environment	stable_first	subject5	left	pattern4	4	4	yes	NA	1	risky	0	no	no	risky	risky	no	yes	right	risky	0	exploration_one_prospect
13	kenya	male	22	2020-02-11	amahirwe	14	4	changing_environment	stable_first	subject5	left	pattern4	4	5	no	NA	NA	NA	NA	no	NA	risky	risky	no	yes	right	risky	0	exploration_one_prospect
14	kenya	male	22	2020-02-11	amahirwe	14	4	changing_environment	stable_first	subject5	left	pattern4	4	6	no	NA	NA	NA	NA	no	NA	risky	risky	no	yes	right	risky	0	exploration_one_prospect
15	kenya	male	22	2020-02-11	amahirwe	14	4	changing_environment	stable_first	subject5	left	pattern4	4	7	no	NA	NA	NA	NA	no	NA	risky	risky	no	yes	right	risky	0	exploration_one_prospect
16	kenya	male	22	2020-02-11	amahirwe	14	4	changing_environment	stable_first	subject5	left	pattern4	4	8	no	NA	NA	NA	NA	no	NA	risky	risky	no	yes	right	risky	0	exploration_one_prospect
17	kenya	male	22	2020-02-11	amahirwe	15	4	changing_environment	stable_first	subject5	right	pattern2	3	1	yes	NA	2	safe	0.25	no	NA	safe	safe	no	no	right	safe	0.25	exploration_one_prospect
18	kenya	male	22	2020-02-11	amahirwe	15	4	changing_environment	stable_first	subject5	right	pattern2	3	2	yes	NA	1	safe	0.25	no	no	safe	safe	no	no	right	safe	0.25	exploration_one_prospect
19	kenya	male	22	2020-02-11	amahirwe	15	4	changing_environment	stable_first	subject5	right	pattern2	3	3	yes	NA	3	safe	0.25	no	no	safe	safe	no	no	right	safe	0.25	exploration_one_prospect
20	kenya	male	22	2020-02-11	amahirwe	15	4	changing_environment	stable_first	subject5	right	pattern2	3	4	yes	NA	4	safe	0.25	no	no	safe	safe	no	no	right	safe	0.25	exploration_one_prospect
21	kenya	male	22	2020-02-11	amahirwe	15	4	changing_environment	stable_first	subject5	right	pattern2	3	5	no	NA	NA	NA	NA	no	NA	safe	safe	no	no	right	safe	0.25	exploration_one_prospect
22	kenya	male	22	2020-02-11	amahirwe	15	4	changing_environment	stable_first	subject5	right	pattern2	3	6	no	NA	NA	NA	NA	no	NA	safe	safe	no	no	right	safe	0.25	exploration_one_prospect
23	kenya	male	22	2020-02-11	amahirwe	15	4	changing_environment	stable_first	subject5	right	pattern2	3	7	no	NA	NA	NA	NA	no	NA	safe	safe	no	no	right	safe	0.25	exploration_one_prospect
24	kenya	male	22	2020-02-11	amahirwe	15	4	changing_environment	stable_first	subject5	right	pattern2	3	8	no	NA	NA	NA	NA	no	NA	safe	safe	no	no	right	safe	0.25	exploration_one_prospect
25	kenya	male	22	2020-02-11	amahirwe	16	4	changing_environment	stable_first	subject5	right	pattern4	3	1	yes	4	NA	risky	0	no	NA	risky	risky	no	yes	left	risky	0.5	exploration_one_prospect
26	kenya	male	22	2020-02-11	amahirwe	16	4	changing_environment	stable_first	subject5	right	pattern4	3	2	yes	2	NA	risky	0.5	no	no	risky	risky	no	yes	left	risky	0.5	exploration_one_prospect
27	kenya	male	22	2020-02-11	amahirwe	16	4	changing_environment	stable_first	subject5	right	pattern4	3	3	yes	1	NA	risky	0	no	no	risky	risky	no	yes	left	risky	0.5	exploration_one_prospect
28	kenya	male	22	2020-02-11	amahirwe	16	4	changing_environment	stable_first	subject5	right	pattern4	3	4	yes	3	NA	risky	0.5	no	no	risky	risky	no	yes	left	risky	0.5	exploration_one_prospect
29	kenya	male	22	2020-02-11	amahirwe	16	4	changing_environment	stable_first	subject5	right	pattern4	3	5	no	NA	NA	NA	NA	no	NA	risky	risky	no	yes	left	risky	0.5	exploration_one_prospect
30	kenya	male	22	2020-02-11	amahirwe	16	4	changing_environment	stable_first	subject5	right	pattern4	3	6	no	NA	NA	NA	NA	no	NA	risky	risky	no	yes	left	risky	0.5	exploration_one_prospect
31	kenya	male	22	2020-02-11	amahirwe	16	4	changing_environment	stable_first	subject5	right	pattern4	3	7	no	NA	NA	NA	NA	no	NA	risky	risky	no	yes	left	risky	0.5	exploration_one_prospect
32	kenya	male	22	2020-02-11	amahirwe	16	4	changing_environment	stable_first	subject5	right	pattern4	3	8	no	NA	NA	NA	NA	no	NA	risky	risky	no	yes	left	risky	0.5	exploration_one_prospect
1	kenya	male	22	2020-02-13	amahirwe	17	5	changing_environment	stable_first	subject5	right	pattern4	1	1	yes	3	NA	risky	0.5	no	NA	risky	risky	no	yes	left	risky	0	exploration_one_prospect
2	kenya	male	22	2020-02-13	amahirwe	17	5	changing_environment	stable_first	subject5	right	pattern4	1	2	yes	2	NA	risky	0.5	no	no	risky	risky	no	yes	left	risky	0	exploration_one_prospect
3	kenya	male	22	2020-02-13	amahirwe	17	5	changing_environment	stable_first	subject5	right	pattern4	1	3	yes	1	NA	risky	0	no	no	risky	risky	no	yes	left	risky	0	exploration_one_prospect
4	kenya	male	22	2020-02-13	amahirwe	17	5	changing_environment	stable_first	subject5	right	pattern4	1	4	yes	4	NA	risky	0	no	no	risky	risky	no	yes	left	risky	0	exploration_one_prospect
5	kenya	male	22	2020-02-13	amahirwe	17	5	changing_environment	stable_first	subject5	right	pattern4	1	5	no	NA	NA	NA	NA	no	NA	risky	risky	no	yes	left	risky	0	exploration_one_prospect
6	kenya	male	22	2020-02-13	amahirwe	17	5	changing_environment	stable_first	subject5	right	pattern4	1	6	no	NA	NA	NA	NA	no	NA	risky	risky	no	yes	left	risky	0	exploration_one_prospect
7	kenya	male	22	2020-02-13	amahirwe	17	5	changing_environment	stable_first	subject5	right	pattern4	1	7	no	NA	NA	NA	NA	no	NA	risky	risky	no	yes	left	risky	0	exploration_one_prospect
8	kenya	male	22	2020-02-13	amahirwe	17	5	changing_environment	stable_first	subject5	right	pattern4	1	8	no	NA	NA	NA	NA	no	NA	risky	risky	no	yes	left	risky	0	exploration_one_prospect
9	kenya	male	22	2020-02-13	amahirwe	18	5	changing_environment	stable_first	subject5	right	pattern2	1	1	yes	3	NA	risky	0.5	no	NA	risky	risky	no	yes	left	risky	0.5	exploration_one_prospect
10	kenya	male	22	2020-02-13	amahirwe	18	5	changing_environment	stable_first	subject5	right	pattern2	1	2	yes	2	NA	risky	0	no	no	risky	risky	no	yes	left	risky	0.5	exploration_one_prospect
11	kenya	male	22	2020-02-13	amahirwe	18	5	changing_environment	stable_first	subject5	right	pattern2	1	3	yes	1	NA	risky	0.5	no	no	risky	risky	no	yes	left	risky	0.5	exploration_one_prospect
12	kenya	male	22	2020-02-13	amahirwe	18	5	changing_environment	stable_first	subject5	right	pattern2	1	4	no	NA	NA	NA	NA	no	NA	risky	risky	no	yes	left	risky	0.5	exploration_one_prospect
13	kenya	male	22	2020-02-13	amahirwe	18	5	changing_environment	stable_first	subject5	right	pattern2	1	5	no	NA	NA	NA	NA	no	NA	risky	risky	no	yes	left	risky	0.5	exploration_one_prospect
14	kenya	male	22	2020-02-13	amahirwe	18	5	changing_environment	stable_first	subject5	right	pattern2	1	6	no	NA	NA	NA	NA	no	NA	risky	risky	no	yes	left	risky	0.5	exploration_one_prospect
15	kenya	male	22	2020-02-13	amahirwe	18	5	changing_environment	stable_first	subject5	right	pattern2	1	7	no	NA	NA	NA	NA	no	NA	risky	risky	no	yes	left	risky	0.5	exploration_one_prospect
16	kenya	male	22	2020-02-13	amahirwe	18	5	changing_environment	stable_first	subject5	right	pattern2	1	8	no	NA	NA	NA	NA	no	NA	risky	risky	no	yes	left	risky	0.5	exploration_one_prospect
17	kenya	male	22	2020-02-13	amahirwe	19	5	changing_environment	stable_first	subject5	left	pattern3	4	1	yes	2	NA	safe	0.25	no	NA	safe	safe	no	no	left	safe	0.25	exploration_one_prospect
18	kenya	male	22	2020-02-13	amahirwe	19	5	changing_environment	stable_first	subject5	left	pattern3	4	2	yes	1	NA	safe	0.25	no	no	safe	safe	no	no	left	safe	0.25	exploration_one_prospect
19	kenya	male	22	2020-02-13	amahirwe	19	5	changing_environment	stable_first	subject5	left	pattern3	4	3	yes	4	NA	safe	0.25	no	no	safe	safe	no	no	left	safe	0.25	exploration_one_prospect
20	kenya	male	22	2020-02-13	amahirwe	19	5	changing_environment	stable_first	subject5	left	pattern3	4	4	yes	3	NA	safe	0.25	no	no	safe	safe	no	no	left	safe	0.25	exploration_one_prospect
21	kenya	male	22	2020-02-13	amahirwe	19	5	changing_environment	stable_first	subject5	left	pattern3	4	5	no	NA	NA	NA	NA	no	NA	safe	safe	no	no	left	safe	0.25	exploration_one_prospect
22	kenya	male	22	2020-02-13	amahirwe	19	5	changing_environment	stable_first	subject5	left	pattern3	4	6	no	NA	NA	NA	NA	no	NA	safe	safe	no	no	left	safe	0.25	exploration_one_prospect
23	kenya	male	22	2020-02-13	amahirwe	19	5	changing_environment	stable_first	subject5	left	pattern3	4	7	no	NA	NA	NA	NA	no	NA	safe	safe	no	no	left	safe	0.25	exploration_one_prospect
24	kenya	male	22	2020-02-13	amahirwe	19	5	changing_environment	stable_first	subject5	left	pattern3	4	8	no	NA	NA	NA	NA	no	NA	safe	safe	no	no	left	safe	0.25	exploration_one_prospect
25	kenya	male	22	2020-02-13	amahirwe	20	5	changing_environment	stable_first	subject5	left	pattern1	3	1	yes	1	NA	safe	0.25	no	NA	safe	safe	no	no	left	safe	0.25	exploration_one_prospect
26	kenya	male	22	2020-02-13	amahirwe	20	5	changing_environment	stable_first	subject5	left	pattern1	3	2	yes	2	NA	safe	0.25	no	no	safe	safe	no	no	left	safe	0.25	exploration_one_prospect
27	kenya	male	22	2020-02-13	amahirwe	20	5	changing_environment	stable_first	subject5	left	pattern1	3	3	yes	3	NA	safe	0.25	no	no	safe	safe	no	no	left	safe	0.25	exploration_one_prospect
28	kenya	male	22	2020-02-13	amahirwe	20	5	changing_environment	stable_first	subject5	left	pattern1	3	4	yes	4	NA	safe	0.25	no	no	safe	safe	no	no	left	safe	0.25	exploration_one_prospect
29	kenya	male	22	2020-02-13	amahirwe	20	5	changing_environment	stable_first	subject5	left	pattern1	3	5	no	NA	NA	NA	NA	no	NA	safe	safe	no	no	left	safe	0.25	exploration_one_prospect
30	kenya	male	22	2020-02-13	amahirwe	20	5	changing_environment	stable_first	subject5	left	pattern1	3	6	no	NA	NA	NA	NA	no	NA	safe	safe	no	no	left	safe	0.25	exploration_one_prospect
31	kenya	male	22	2020-02-13	amahirwe	20	5	changing_environment	stable_first	subject5	left	pattern1	3	7	no	NA	NA	NA	NA	no	NA	safe	safe	no	no	left	safe	0.25	exploration_one_prospect
32	kenya	male	22	2020-02-13	amahirwe	20	5	changing_environment	stable_first	subject5	left	pattern1	3	8	no	NA	NA	NA	NA	no	NA	safe	safe	no	no	left	safe	0.25	exploration_one_prospect
1	kenya	male	22	2020-02-14	amahirwe	21	6	changing_environment	stable_first	subject5	right	pattern3	2	1	yes	3	NA	risky	0	no	NA	risky	risky	no	yes	left	risky	0	exploration_one_prospect
2	kenya	male	22	2020-02-14	amahirwe	21	6	changing_environment	stable_first	subject5	right	pattern3	2	2	yes	2	NA	risky	0	no	no	risky	risky	no	yes	left	risky	0	exploration_one_prospect
3	kenya	male	22	2020-02-14	amahirwe	21	6	changing_environment	stable_first	subject5	right	pattern3	2	3	yes	1	NA	risky	0.5	no	no	risky	risky	no	yes	left	risky	0	exploration_one_prospect
4	kenya	male	22	2020-02-14	amahirwe	21	6	changing_environment	stable_first	subject5	right	pattern3	2	4	yes	4	NA	risky	0.5	no	no	risky	risky	no	yes	left	risky	0	exploration_one_prospect
5	kenya	male	22	2020-02-14	amahirwe	21	6	changing_environment	stable_first	subject5	right	pattern3	2	5	no	NA	NA	NA	NA	no	NA	risky	risky	no	yes	left	risky	0	exploration_one_prospect
6	kenya	male	22	2020-02-14	amahirwe	21	6	changing_environment	stable_first	subject5	right	pattern3	2	6	no	NA	NA	NA	NA	no	NA	risky	risky	no	yes	left	risky	0	exploration_one_prospect
7	kenya	male	22	2020-02-14	amahirwe	21	6	changing_environment	stable_first	subject5	right	pattern3	2	7	no	NA	NA	NA	NA	no	NA	risky	risky	no	yes	left	risky	0	exploration_one_prospect
8	kenya	male	22	2020-02-14	amahirwe	21	6	changing_environment	stable_first	subject5	right	pattern3	2	8	no	NA	NA	NA	NA	no	NA	risky	risky	no	yes	left	risky	0	exploration_one_prospect
9	kenya	male	22	2020-02-14	amahirwe	22	6	changing_environment	stable_first	subject5	left	pattern5	4	1	yes	3	NA	safe	0.25	no	NA	safe	risky	yes	yes	right	risky	0.5	comprehensive_exploration_each_prospect
10	kenya	male	22	2020-02-14	amahirwe	22	6	changing_environment	stable_first	subject5	left	pattern5	4	2	yes	2	NA	safe	0.25	no	no	safe	risky	yes	yes	right	risky	0.5	comprehensive_exploration_each_prospect
11	kenya	male	22	2020-02-14	amahirwe	22	6	changing_environment	stable_first	subject5	left	pattern5	4	3	yes	1	NA	safe	0.25	no	no	safe	risky	yes	yes	right	risky	0.5	comprehensive_exploration_each_prospect
12	kenya	male	22	2020-02-14	amahirwe	22	6	changing_environment	stable_first	subject5	left	pattern5	4	4	yes	NA	2	risky	0.5	no	yes	safe	risky	yes	yes	right	risky	0.5	comprehensive_exploration_each_prospect
13	kenya	male	22	2020-02-14	amahirwe	22	6	changing_environment	stable_first	subject5	left	pattern5	4	5	yes	NA	1	risky	0	no	no	safe	risky	yes	yes	right	risky	0.5	comprehensive_exploration_each_prospect
14	kenya	male	22	2020-02-14	amahirwe	22	6	changing_environment	stable_first	subject5	left	pattern5	4	6	yes	NA	3	risky	0	no	no	safe	risky	yes	yes	right	risky	0.5	comprehensive_exploration_each_prospect
15	kenya	male	22	2020-02-14	amahirwe	22	6	changing_environment	stable_first	subject5	left	pattern5	4	7	yes	NA	4	risky	0.5	no	yes	safe	risky	yes	yes	right	risky	0.5	comprehensive_exploration_each_prospect
16	kenya	male	22	2020-02-14	amahirwe	22	6	changing_environment	stable_first	subject5	left	pattern5	4	8	no	NA	NA	NA	NA	no	NA	safe	risky	yes	yes	right	risky	0.5	comprehensive_exploration_each_prospect
17	kenya	male	22	2020-02-14	amahirwe	23	6	changing_environment	stable_first	subject5	right	pattern2	4	1	yes	NA	3	safe	0.25	no	NA	safe	safe	no	no	right	safe	0.25	exploration_one_prospect
18	kenya	male	22	2020-02-14	amahirwe	23	6	changing_environment	stable_first	subject5	right	pattern2	4	2	yes	NA	2	safe	0.25	no	no	safe	safe	no	no	right	safe	0.25	exploration_one_prospect
19	kenya	male	22	2020-02-14	amahirwe	23	6	changing_environment	stable_first	subject5	right	pattern2	4	3	yes	NA	1	safe	0.25	no	no	safe	safe	no	no	right	safe	0.25	exploration_one_prospect
20	kenya	male	22	2020-02-14	amahirwe	23	6	changing_environment	stable_first	subject5	right	pattern2	4	4	no	NA	NA	NA	NA	no	NA	safe	safe	no	no	right	safe	0.25	exploration_one_prospect
21	kenya	male	22	2020-02-14	amahirwe	23	6	changing_environment	stable_first	subject5	right	pattern2	4	5	no	NA	NA	NA	NA	no	NA	safe	safe	no	no	right	safe	0.25	exploration_one_prospect
22	kenya	male	22	2020-02-14	amahirwe	23	6	changing_environment	stable_first	subject5	right	pattern2	4	6	no	NA	NA	NA	NA	no	NA	safe	safe	no	no	right	safe	0.25	exploration_one_prospect
23	kenya	male	22	2020-02-14	amahirwe	23	6	changing_environment	stable_first	subject5	right	pattern2	4	7	no	NA	NA	NA	NA	no	NA	safe	safe	no	no	right	safe	0.25	exploration_one_prospect
24	kenya	male	22	2020-02-14	amahirwe	23	6	changing_environment	stable_first	subject5	right	pattern2	4	8	no	NA	NA	NA	NA	no	NA	safe	safe	no	no	right	safe	0.25	exploration_one_prospect
25	kenya	male	22	2020-02-14	amahirwe	24	6	changing_environment	stable_first	subject5	left	pattern1	1	1	yes	NA	4	risky	0	no	NA	risky	risky	no	yes	right	risky	0.5	exploration_one_prospect
26	kenya	male	22	2020-02-14	amahirwe	24	6	changing_environment	stable_first	subject5	left	pattern1	1	2	yes	NA	3	risky	0	no	no	risky	risky	no	yes	right	risky	0.5	exploration_one_prospect
27	kenya	male	22	2020-02-14	amahirwe	24	6	changing_environment	stable_first	subject5	left	pattern1	1	3	yes	NA	2	risky	0.5	no	no	risky	risky	no	yes	right	risky	0.5	exploration_one_prospect
28	kenya	male	22	2020-02-14	amahirwe	24	6	changing_environment	stable_first	subject5	left	pattern1	1	4	yes	NA	1	risky	0.5	no	no	risky	risky	no	yes	right	risky	0.5	exploration_one_prospect
29	kenya	male	22	2020-02-14	amahirwe	24	6	changing_environment	stable_first	subject5	left	pattern1	1	5	no	NA	NA	NA	NA	no	NA	risky	risky	no	yes	right	risky	0.5	exploration_one_prospect
30	kenya	male	22	2020-02-14	amahirwe	24	6	changing_environment	stable_first	subject5	left	pattern1	1	6	no	NA	NA	NA	NA	no	NA	risky	risky	no	yes	right	risky	0.5	exploration_one_prospect
31	kenya	male	22	2020-02-14	amahirwe	24	6	changing_environment	stable_first	subject5	left	pattern1	1	7	no	NA	NA	NA	NA	no	NA	risky	risky	no	yes	right	risky	0.5	exploration_one_prospect
32	kenya	male	22	2020-02-14	amahirwe	24	6	changing_environment	stable_first	subject5	left	pattern1	1	8	no	NA	NA	NA	NA	no	NA	risky	risky	no	yes	right	risky	0.5	exploration_one_prospect
1	kenya	male	22	2020-02-15	amahirwe	25	7	changing_environment	stable_first	subject5	left	pattern4	2	1	yes	NA	2	risky	0.5	no	NA	risky	safe	yes	yes	left	safe	0.25	comprehensive_exploration_each_prospect
2	kenya	male	22	2020-02-15	amahirwe	25	7	changing_environment	stable_first	subject5	left	pattern4	2	2	yes	NA	3	risky	0.5	no	no	risky	safe	yes	yes	left	safe	0.25	comprehensive_exploration_each_prospect
3	kenya	male	22	2020-02-15	amahirwe	25	7	changing_environment	stable_first	subject5	left	pattern4	2	3	yes	2	NA	safe	0.25	no	yes	risky	safe	yes	yes	left	safe	0.25	comprehensive_exploration_each_prospect
4	kenya	male	22	2020-02-15	amahirwe	25	7	changing_environment	stable_first	subject5	left	pattern4	2	4	yes	1	NA	safe	0.25	no	no	risky	safe	yes	yes	left	safe	0.25	comprehensive_exploration_each_prospect
5	kenya	male	22	2020-02-15	amahirwe	25	7	changing_environment	stable_first	subject5	left	pattern4	2	5	yes	3	NA	safe	0.25	no	no	risky	safe	yes	yes	left	safe	0.25	comprehensive_exploration_each_prospect
6	kenya	male	22	2020-02-15	amahirwe	25	7	changing_environment	stable_first	subject5	left	pattern4	2	6	no	NA	NA	NA	NA	no	NA	risky	safe	yes	yes	left	safe	0.25	comprehensive_exploration_each_prospect
7	kenya	male	22	2020-02-15	amahirwe	25	7	changing_environment	stable_first	subject5	left	pattern4	2	7	no	NA	NA	NA	NA	no	NA	risky	safe	yes	yes	left	safe	0.25	comprehensive_exploration_each_prospect
8	kenya	male	22	2020-02-15	amahirwe	25	7	changing_environment	stable_first	subject5	left	pattern4	2	8	no	NA	NA	NA	NA	no	NA	risky	safe	yes	yes	left	safe	0.25	comprehensive_exploration_each_prospect
9	kenya	male	22	2020-02-15	amahirwe	26	7	changing_environment	stable_first	subject5	right	pattern5	2	1	yes	NA	3	safe	0.25	no	NA	safe	risky	yes	yes	left	risky	0.5	comprehensive_exploration_each_prospect
10	kenya	male	22	2020-02-15	amahirwe	26	7	changing_environment	stable_first	subject5	right	pattern5	2	2	yes	NA	1	safe	0.25	no	no	safe	risky	yes	yes	left	risky	0.5	comprehensive_exploration_each_prospect
11	kenya	male	22	2020-02-15	amahirwe	26	7	changing_environment	stable_first	subject5	right	pattern5	2	3	yes	NA	2	safe	0.25	no	no	safe	risky	yes	yes	left	risky	0.5	comprehensive_exploration_each_prospect
12	kenya	male	22	2020-02-15	amahirwe	26	7	changing_environment	stable_first	subject5	right	pattern5	2	4	yes	2	NA	risky	0.5	no	yes	safe	risky	yes	yes	left	risky	0.5	comprehensive_exploration_each_prospect
13	kenya	male	22	2020-02-15	amahirwe	26	7	changing_environment	stable_first	subject5	right	pattern5	2	5	yes	1	NA	risky	0	no	no	safe	risky	yes	yes	left	risky	0.5	comprehensive_exploration_each_prospect
14	kenya	male	22	2020-02-15	amahirwe	26	7	changing_environment	stable_first	subject5	right	pattern5	2	6	yes	3	NA	risky	0	no	no	safe	risky	yes	yes	left	risky	0.5	comprehensive_exploration_each_prospect
15	kenya	male	22	2020-02-15	amahirwe	26	7	changing_environment	stable_first	subject5	right	pattern5	2	7	yes	4	NA	risky	0.5	no	no	safe	risky	yes	yes	left	risky	0.5	comprehensive_exploration_each_prospect
16	kenya	male	22	2020-02-15	amahirwe	26	7	changing_environment	stable_first	subject5	right	pattern5	2	8	no	NA	NA	NA	NA	no	NA	safe	risky	yes	yes	left	risky	0.5	comprehensive_exploration_each_prospect
17	kenya	male	22	2020-02-15	amahirwe	27	7	changing_environment	stable_first	subject5	left	pattern5	1	1	yes	2	NA	safe	0.25	no	NA	safe	safe	no	no	left	safe	0.25	exploration_one_prospect
18	kenya	male	22	2020-02-15	amahirwe	27	7	changing_environment	stable_first	subject5	left	pattern5	1	2	yes	1	NA	safe	0.25	no	no	safe	safe	no	no	left	safe	0.25	exploration_one_prospect
19	kenya	male	22	2020-02-15	amahirwe	27	7	changing_environment	stable_first	subject5	left	pattern5	1	3	yes	3	NA	safe	0.25	no	no	safe	safe	no	no	left	safe	0.25	exploration_one_prospect
20	kenya	male	22	2020-02-15	amahirwe	27	7	changing_environment	stable_first	subject5	left	pattern5	1	4	yes	4	NA	safe	0.25	no	no	safe	safe	no	no	left	safe	0.25	exploration_one_prospect
21	kenya	male	22	2020-02-15	amahirwe	27	7	changing_environment	stable_first	subject5	left	pattern5	1	5	no	NA	NA	NA	NA	no	NA	safe	safe	no	no	left	safe	0.25	exploration_one_prospect
22	kenya	male	22	2020-02-15	amahirwe	27	7	changing_environment	stable_first	subject5	left	pattern5	1	6	no	NA	NA	NA	NA	no	NA	safe	safe	no	no	left	safe	0.25	exploration_one_prospect
23	kenya	male	22	2020-02-15	amahirwe	27	7	changing_environment	stable_first	subject5	left	pattern5	1	7	no	NA	NA	NA	NA	no	NA	safe	safe	no	no	left	safe	0.25	exploration_one_prospect
24	kenya	male	22	2020-02-15	amahirwe	27	7	changing_environment	stable_first	subject5	left	pattern5	1	8	no	NA	NA	NA	NA	no	NA	safe	safe	no	no	left	safe	0.25	exploration_one_prospect
25	kenya	male	22	2020-02-15	amahirwe	28	7	changing_environment	stable_first	subject5	right	pattern6	1	1	yes	3	NA	risky	0.5	no	NA	risky	risky	no	no	left	risky	0	exploration_one_prospect
26	kenya	male	22	2020-02-15	amahirwe	28	7	changing_environment	stable_first	subject5	right	pattern6	1	2	yes	1	NA	risky	0	no	no	risky	risky	no	no	left	risky	0	exploration_one_prospect
27	kenya	male	22	2020-02-15	amahirwe	28	7	changing_environment	stable_first	subject5	right	pattern6	1	3	yes	2	NA	risky	0	no	no	risky	risky	no	no	left	risky	0	exploration_one_prospect
28	kenya	male	22	2020-02-15	amahirwe	28	7	changing_environment	stable_first	subject5	right	pattern6	1	4	yes	4	NA	risky	0.5	no	no	risky	risky	no	no	left	risky	0	exploration_one_prospect
29	kenya	male	22	2020-02-15	amahirwe	28	7	changing_environment	stable_first	subject5	right	pattern6	1	5	no	NA	NA	NA	NA	no	NA	risky	risky	no	no	left	risky	0	exploration_one_prospect
30	kenya	male	22	2020-02-15	amahirwe	28	7	changing_environment	stable_first	subject5	right	pattern6	1	6	no	NA	NA	NA	NA	no	NA	risky	risky	no	no	left	risky	0	exploration_one_prospect
31	kenya	male	22	2020-02-15	amahirwe	28	7	changing_environment	stable_first	subject5	right	pattern6	1	7	no	NA	NA	NA	NA	no	NA	risky	risky	no	no	left	risky	0	exploration_one_prospect
32	kenya	male	22	2020-02-15	amahirwe	28	7	changing_environment	stable_first	subject5	right	pattern6	1	8	no	NA	NA	NA	NA	no	NA	risky	risky	no	no	left	risky	0	exploration_one_prospect
1	kenya	male	22	2020-02-16	amahirwe	29	8	changing_environment	stable_first	subject5	right	pattern6	4	1	yes	2	NA	risky	0	no	NA	risky	risky	no	no	left	risky	0.5	exploration_one_prospect
2	kenya	male	22	2020-02-16	amahirwe	29	8	changing_environment	stable_first	subject5	right	pattern6	4	2	yes	1	NA	risky	0	no	no	risky	risky	no	no	left	risky	0.5	exploration_one_prospect
3	kenya	male	22	2020-02-16	amahirwe	29	8	changing_environment	stable_first	subject5	right	pattern6	4	3	yes	3	NA	risky	0.5	no	no	risky	risky	no	no	left	risky	0.5	exploration_one_prospect
4	kenya	male	22	2020-02-16	amahirwe	29	8	changing_environment	stable_first	subject5	right	pattern6	4	4	yes	4	NA	risky	0.5	no	no	risky	risky	no	no	left	risky	0.5	exploration_one_prospect
5	kenya	male	22	2020-02-16	amahirwe	29	8	changing_environment	stable_first	subject5	right	pattern6	4	5	no	NA	NA	NA	NA	no	NA	risky	risky	no	no	left	risky	0.5	exploration_one_prospect
6	kenya	male	22	2020-02-16	amahirwe	29	8	changing_environment	stable_first	subject5	right	pattern6	4	6	no	NA	NA	NA	NA	no	NA	risky	risky	no	no	left	risky	0.5	exploration_one_prospect
7	kenya	male	22	2020-02-16	amahirwe	29	8	changing_environment	stable_first	subject5	right	pattern6	4	7	no	NA	NA	NA	NA	no	NA	risky	risky	no	no	left	risky	0.5	exploration_one_prospect
8	kenya	male	22	2020-02-16	amahirwe	29	8	changing_environment	stable_first	subject5	right	pattern6	4	8	no	NA	NA	NA	NA	no	NA	risky	risky	no	no	left	risky	0.5	exploration_one_prospect
9	kenya	male	22	2020-02-16	amahirwe	30	8	changing_environment	stable_first	subject5	left	pattern6	2	1	yes	2	NA	safe	0.25	no	NA	safe	safe	no	no	left	safe	0.25	exploration_one_prospect
10	kenya	male	22	2020-02-16	amahirwe	30	8	changing_environment	stable_first	subject5	left	pattern6	2	2	yes	3	NA	safe	0.25	no	no	safe	safe	no	no	left	safe	0.25	exploration_one_prospect
11	kenya	male	22	2020-02-16	amahirwe	30	8	changing_environment	stable_first	subject5	left	pattern6	2	3	yes	4	NA	safe	0.25	no	no	safe	safe	no	no	left	safe	0.25	exploration_one_prospect
12	kenya	male	22	2020-02-16	amahirwe	30	8	changing_environment	stable_first	subject5	left	pattern6	2	4	yes	1	NA	safe	0.25	no	no	safe	safe	no	no	left	safe	0.25	exploration_one_prospect
13	kenya	male	22	2020-02-16	amahirwe	30	8	changing_environment	stable_first	subject5	left	pattern6	2	5	no	NA	NA	NA	NA	no	NA	safe	safe	no	no	left	safe	0.25	exploration_one_prospect
14	kenya	male	22	2020-02-16	amahirwe	30	8	changing_environment	stable_first	subject5	left	pattern6	2	6	no	NA	NA	NA	NA	no	NA	safe	safe	no	no	left	safe	0.25	exploration_one_prospect
15	kenya	male	22	2020-02-16	amahirwe	30	8	changing_environment	stable_first	subject5	left	pattern6	2	7	no	NA	NA	NA	NA	no	NA	safe	safe	no	no	left	safe	0.25	exploration_one_prospect
16	kenya	male	22	2020-02-16	amahirwe	30	8	changing_environment	stable_first	subject5	left	pattern6	2	8	no	NA	NA	NA	NA	no	NA	safe	safe	no	no	left	safe	0.25	exploration_one_prospect
17	kenya	male	22	2020-02-16	amahirwe	31	8	changing_environment	stable_first	subject5	left	pattern6	3	1	yes	3	NA	safe	0.25	no	NA	safe	safe	no	no	left	safe	0.25	exploration_one_prospect
18	kenya	male	22	2020-02-16	amahirwe	31	8	changing_environment	stable_first	subject5	left	pattern6	3	2	yes	2	NA	safe	0.25	no	no	safe	safe	no	no	left	safe	0.25	exploration_one_prospect
19	kenya	male	22	2020-02-16	amahirwe	31	8	changing_environment	stable_first	subject5	left	pattern6	3	3	yes	1	NA	safe	0.25	no	no	safe	safe	no	no	left	safe	0.25	exploration_one_prospect
20	kenya	male	22	2020-02-16	amahirwe	31	8	changing_environment	stable_first	subject5	left	pattern6	3	4	no	NA	NA	NA	NA	no	NA	safe	safe	no	no	left	safe	0.25	exploration_one_prospect
21	kenya	male	22	2020-02-16	amahirwe	31	8	changing_environment	stable_first	subject5	left	pattern6	3	5	no	NA	NA	NA	NA	no	NA	safe	safe	no	no	left	safe	0.25	exploration_one_prospect
22	kenya	male	22	2020-02-16	amahirwe	31	8	changing_environment	stable_first	subject5	left	pattern6	3	6	no	NA	NA	NA	NA	no	NA	safe	safe	no	no	left	safe	0.25	exploration_one_prospect
23	kenya	male	22	2020-02-16	amahirwe	31	8	changing_environment	stable_first	subject5	left	pattern6	3	7	no	NA	NA	NA	NA	no	NA	safe	safe	no	no	left	safe	0.25	exploration_one_prospect
24	kenya	male	22	2020-02-16	amahirwe	31	8	changing_environment	stable_first	subject5	left	pattern6	3	8	no	NA	NA	NA	NA	no	NA	safe	safe	no	no	left	safe	0.25	exploration_one_prospect
25	kenya	male	22	2020-02-16	amahirwe	32	8	changing_environment	stable_first	subject5	right	pattern5	3	1	yes	1	NA	risky	0	no	NA	risky	risky	no	yes	left	risky	0	exploration_one_prospect
26	kenya	male	22	2020-02-16	amahirwe	32	8	changing_environment	stable_first	subject5	right	pattern5	3	2	yes	2	NA	risky	0.5	no	no	risky	risky	no	yes	left	risky	0	exploration_one_prospect
27	kenya	male	22	2020-02-16	amahirwe	32	8	changing_environment	stable_first	subject5	right	pattern5	3	3	no	NA	NA	NA	NA	no	NA	risky	risky	no	yes	left	risky	0	exploration_one_prospect
28	kenya	male	22	2020-02-16	amahirwe	32	8	changing_environment	stable_first	subject5	right	pattern5	3	4	no	NA	NA	NA	NA	no	NA	risky	risky	no	yes	left	risky	0	exploration_one_prospect
29	kenya	male	22	2020-02-16	amahirwe	32	8	changing_environment	stable_first	subject5	right	pattern5	3	5	no	NA	NA	NA	NA	no	NA	risky	risky	no	yes	left	risky	0	exploration_one_prospect
30	kenya	male	22	2020-02-16	amahirwe	32	8	changing_environment	stable_first	subject5	right	pattern5	3	6	no	NA	NA	NA	NA	no	NA	risky	risky	no	yes	left	risky	0	exploration_one_prospect
31	kenya	male	22	2020-02-16	amahirwe	32	8	changing_environment	stable_first	subject5	right	pattern5	3	7	no	NA	NA	NA	NA	no	NA	risky	risky	no	yes	left	risky	0	exploration_one_prospect
32	kenya	male	22	2020-02-16	amahirwe	32	8	changing_environment	stable_first	subject5	right	pattern5	3	8	no	NA	NA	NA	NA	no	NA	risky	risky	no	yes	left	risky	0	exploration_one_prospect
1	kenya	female	27	2020-03-03	bahati	1	1	changing_environment	changing_first	subject6	right	pattern1	4	1	yes	NA	4	safe	0.25	no	NA	safe	risky	yes	yes	left	risky	0	comprehensive_exploration_each_prospect
2	kenya	female	27	2020-03-03	bahati	1	1	changing_environment	changing_first	subject6	right	pattern1	4	2	yes	NA	3	safe	0.25	no	no	safe	risky	yes	yes	left	risky	0	comprehensive_exploration_each_prospect
3	kenya	female	27	2020-03-03	bahati	1	1	changing_environment	changing_first	subject6	right	pattern1	4	3	yes	NA	2	safe	0.25	no	no	safe	risky	yes	yes	left	risky	0	comprehensive_exploration_each_prospect
4	kenya	female	27	2020-03-03	bahati	1	1	changing_environment	changing_first	subject6	right	pattern1	4	4	yes	NA	1	safe	0.25	no	no	safe	risky	yes	yes	left	risky	0	comprehensive_exploration_each_prospect
5	kenya	female	27	2020-03-03	bahati	1	1	changing_environment	changing_first	subject6	right	pattern1	4	5	yes	4	NA	risky	0	no	yes	safe	risky	yes	yes	left	risky	0	comprehensive_exploration_each_prospect
6	kenya	female	27	2020-03-03	bahati	1	1	changing_environment	changing_first	subject6	right	pattern1	4	6	yes	3	NA	risky	0	no	no	safe	risky	yes	yes	left	risky	0	comprehensive_exploration_each_prospect
7	kenya	female	27	2020-03-03	bahati	1	1	changing_environment	changing_first	subject6	right	pattern1	4	7	yes	2	NA	risky	0.5	no	no	safe	risky	yes	yes	left	risky	0	comprehensive_exploration_each_prospect
8	kenya	female	27	2020-03-03	bahati	1	1	changing_environment	changing_first	subject6	right	pattern1	4	8	yes	1	NA	risky	0.5	no	no	safe	risky	yes	yes	left	risky	0	comprehensive_exploration_each_prospect
9	kenya	female	27	2020-03-03	bahati	2	1	changing_environment	changing_first	subject6	left	pattern3	3	1	yes	NA	4	risky	0.5	no	NA	risky	risky	no	yes	left	safe	0.25	exploration_one_prospect
10	kenya	female	27	2020-03-03	bahati	2	1	changing_environment	changing_first	subject6	left	pattern3	3	2	yes	NA	2	risky	0	no	no	risky	risky	no	yes	left	safe	0.25	exploration_one_prospect
11	kenya	female	27	2020-03-03	bahati	2	1	changing_environment	changing_first	subject6	left	pattern3	3	3	yes	NA	3	risky	0	no	no	risky	risky	no	yes	left	safe	0.25	exploration_one_prospect
12	kenya	female	27	2020-03-03	bahati	2	1	changing_environment	changing_first	subject6	left	pattern3	3	4	no	NA	NA	NA	NA	no	NA	risky	risky	no	yes	left	safe	0.25	exploration_one_prospect
13	kenya	female	27	2020-03-03	bahati	2	1	changing_environment	changing_first	subject6	left	pattern3	3	5	no	NA	NA	NA	NA	no	NA	risky	risky	no	yes	left	safe	0.25	exploration_one_prospect
14	kenya	female	27	2020-03-03	bahati	2	1	changing_environment	changing_first	subject6	left	pattern3	3	6	no	NA	NA	NA	NA	no	NA	risky	risky	no	yes	left	safe	0.25	exploration_one_prospect
15	kenya	female	27	2020-03-03	bahati	2	1	changing_environment	changing_first	subject6	left	pattern3	3	7	no	NA	NA	NA	NA	no	NA	risky	risky	no	yes	left	safe	0.25	exploration_one_prospect
16	kenya	female	27	2020-03-03	bahati	2	1	changing_environment	changing_first	subject6	left	pattern3	3	8	no	NA	NA	NA	NA	no	NA	risky	risky	no	yes	left	safe	0.25	exploration_one_prospect
17	kenya	female	27	2020-03-03	bahati	3	1	changing_environment	changing_first	subject6	right	pattern1	2	1	yes	NA	3	safe	0.25	no	NA	safe	safe	no	no	right	safe	0.25	exploration_one_prospect
18	kenya	female	27	2020-03-03	bahati	3	1	changing_environment	changing_first	subject6	right	pattern1	2	2	yes	NA	1	safe	0.25	no	no	safe	safe	no	no	right	safe	0.25	exploration_one_prospect
19	kenya	female	27	2020-03-03	bahati	3	1	changing_environment	changing_first	subject6	right	pattern1	2	3	yes	NA	4	safe	0.25	no	no	safe	safe	no	no	right	safe	0.25	exploration_one_prospect
20	kenya	female	27	2020-03-03	bahati	3	1	changing_environment	changing_first	subject6	right	pattern1	2	4	yes	NA	2	safe	0.25	no	no	safe	safe	no	no	right	safe	0.25	exploration_one_prospect
21	kenya	female	27	2020-03-03	bahati	3	1	changing_environment	changing_first	subject6	right	pattern1	2	5	no	NA	NA	NA	NA	no	NA	safe	safe	no	no	right	safe	0.25	exploration_one_prospect
22	kenya	female	27	2020-03-03	bahati	3	1	changing_environment	changing_first	subject6	right	pattern1	2	6	no	NA	NA	NA	NA	no	NA	safe	safe	no	no	right	safe	0.25	exploration_one_prospect
23	kenya	female	27	2020-03-03	bahati	3	1	changing_environment	changing_first	subject6	right	pattern1	2	7	no	NA	NA	NA	NA	no	NA	safe	safe	no	no	right	safe	0.25	exploration_one_prospect
24	kenya	female	27	2020-03-03	bahati	3	1	changing_environment	changing_first	subject6	right	pattern1	2	8	no	NA	NA	NA	NA	no	NA	safe	safe	no	no	right	safe	0.25	exploration_one_prospect
25	kenya	female	27	2020-03-03	bahati	4	1	changing_environment	changing_first	subject6	left	pattern4	3	1	yes	NA	4	risky	0	yes	NA	risky	risky	no	no	right	risky	0.5	exploration_one_prospect
26	kenya	female	27	2020-03-03	bahati	4	1	changing_environment	changing_first	subject6	left	pattern4	3	2	yes	NA	1	risky	0	yes	no	risky	risky	no	no	right	risky	0.5	exploration_one_prospect
27	kenya	female	27	2020-03-03	bahati	4	1	changing_environment	changing_first	subject6	left	pattern4	3	3	no	NA	NA	NA	NA	yes	NA	risky	risky	no	no	right	risky	0.5	exploration_one_prospect
28	kenya	female	27	2020-03-03	bahati	4	1	changing_environment	changing_first	subject6	left	pattern4	3	4	no	NA	NA	NA	NA	yes	NA	risky	risky	no	no	right	risky	0.5	exploration_one_prospect
29	kenya	female	27	2020-03-03	bahati	4	1	changing_environment	changing_first	subject6	left	pattern4	3	5	no	NA	NA	NA	NA	yes	NA	risky	risky	no	no	right	risky	0.5	exploration_one_prospect
30	kenya	female	27	2020-03-03	bahati	4	1	changing_environment	changing_first	subject6	left	pattern4	3	6	no	NA	NA	NA	NA	yes	NA	risky	risky	no	no	right	risky	0.5	exploration_one_prospect
31	kenya	female	27	2020-03-03	bahati	4	1	changing_environment	changing_first	subject6	left	pattern4	3	7	no	NA	NA	NA	NA	yes	NA	risky	risky	no	no	right	risky	0.5	exploration_one_prospect
32	kenya	female	27	2020-03-03	bahati	4	1	changing_environment	changing_first	subject6	left	pattern4	3	8	no	NA	NA	NA	NA	yes	NA	risky	risky	no	no	right	risky	0.5	exploration_one_prospect
1	kenya	female	27	2020-03-04	bahati	5	2	changing_environment	changing_first	subject6	left	pattern2	4	1	yes	NA	3	risky	0.5	no	NA	risky	safe	yes	yes	left	safe	0.25	comprehensive_exploration_each_prospect
2	kenya	female	27	2020-03-04	bahati	5	2	changing_environment	changing_first	subject6	left	pattern2	4	2	yes	NA	1	risky	0.5	no	no	risky	safe	yes	yes	left	safe	0.25	comprehensive_exploration_each_prospect
3	kenya	female	27	2020-03-04	bahati	5	2	changing_environment	changing_first	subject6	left	pattern2	4	3	yes	NA	2	risky	0	no	no	risky	safe	yes	yes	left	safe	0.25	comprehensive_exploration_each_prospect
4	kenya	female	27	2020-03-04	bahati	5	2	changing_environment	changing_first	subject6	left	pattern2	4	4	yes	NA	4	risky	0	no	no	risky	safe	yes	yes	left	safe	0.25	comprehensive_exploration_each_prospect
5	kenya	female	27	2020-03-04	bahati	5	2	changing_environment	changing_first	subject6	left	pattern2	4	5	yes	2	NA	safe	0.25	no	yes	risky	safe	yes	yes	left	safe	0.25	comprehensive_exploration_each_prospect
6	kenya	female	27	2020-03-04	bahati	5	2	changing_environment	changing_first	subject6	left	pattern2	4	6	no	NA	NA	NA	NA	no	NA	risky	safe	yes	yes	left	safe	0.25	comprehensive_exploration_each_prospect
7	kenya	female	27	2020-03-04	bahati	5	2	changing_environment	changing_first	subject6	left	pattern2	4	7	no	NA	NA	NA	NA	no	NA	risky	safe	yes	yes	left	safe	0.25	comprehensive_exploration_each_prospect
8	kenya	female	27	2020-03-04	bahati	5	2	changing_environment	changing_first	subject6	left	pattern2	4	8	no	NA	NA	NA	NA	no	NA	risky	safe	yes	yes	left	safe	0.25	comprehensive_exploration_each_prospect
9	kenya	female	27	2020-03-04	bahati	6	2	changing_environment	changing_first	subject6	left	pattern5	2	1	yes	2	NA	safe	0.25	no	NA	safe	safe	no	no	left	safe	0.25	exploration_one_prospect
10	kenya	female	27	2020-03-04	bahati	6	2	changing_environment	changing_first	subject6	left	pattern5	2	2	yes	4	NA	safe	0.25	no	no	safe	safe	no	no	left	safe	0.25	exploration_one_prospect
11	kenya	female	27	2020-03-04	bahati	6	2	changing_environment	changing_first	subject6	left	pattern5	2	3	yes	3	NA	safe	0.25	no	no	safe	safe	no	no	left	safe	0.25	exploration_one_prospect
12	kenya	female	27	2020-03-04	bahati	6	2	changing_environment	changing_first	subject6	left	pattern5	2	4	no	NA	NA	NA	NA	no	NA	safe	safe	no	no	left	safe	0.25	exploration_one_prospect
13	kenya	female	27	2020-03-04	bahati	6	2	changing_environment	changing_first	subject6	left	pattern5	2	5	no	NA	NA	NA	NA	no	NA	safe	safe	no	no	left	safe	0.25	exploration_one_prospect
14	kenya	female	27	2020-03-04	bahati	6	2	changing_environment	changing_first	subject6	left	pattern5	2	6	no	NA	NA	NA	NA	no	NA	safe	safe	no	no	left	safe	0.25	exploration_one_prospect
15	kenya	female	27	2020-03-04	bahati	6	2	changing_environment	changing_first	subject6	left	pattern5	2	7	no	NA	NA	NA	NA	no	NA	safe	safe	no	no	left	safe	0.25	exploration_one_prospect
16	kenya	female	27	2020-03-04	bahati	6	2	changing_environment	changing_first	subject6	left	pattern5	2	8	no	NA	NA	NA	NA	no	NA	safe	safe	no	no	left	safe	0.25	exploration_one_prospect
17	kenya	female	27	2020-03-04	bahati	7	2	changing_environment	changing_first	subject6	right	pattern3	3	1	yes	3	NA	risky	0	no	NA	risky	risky	no	yes	left	risky	0	exploration_one_prospect
18	kenya	female	27	2020-03-04	bahati	7	2	changing_environment	changing_first	subject6	right	pattern3	3	2	yes	4	NA	risky	0.5	no	no	risky	risky	no	yes	left	risky	0	exploration_one_prospect
19	kenya	female	27	2020-03-04	bahati	7	2	changing_environment	changing_first	subject6	right	pattern3	3	3	yes	2	NA	risky	0	no	no	risky	risky	no	yes	left	risky	0	exploration_one_prospect
20	kenya	female	27	2020-03-04	bahati	7	2	changing_environment	changing_first	subject6	right	pattern3	3	4	no	NA	NA	NA	NA	no	NA	risky	risky	no	yes	left	risky	0	exploration_one_prospect
21	kenya	female	27	2020-03-04	bahati	7	2	changing_environment	changing_first	subject6	right	pattern3	3	5	no	NA	NA	NA	NA	no	NA	risky	risky	no	yes	left	risky	0	exploration_one_prospect
22	kenya	female	27	2020-03-04	bahati	7	2	changing_environment	changing_first	subject6	right	pattern3	3	6	no	NA	NA	NA	NA	no	NA	risky	risky	no	yes	left	risky	0	exploration_one_prospect
23	kenya	female	27	2020-03-04	bahati	7	2	changing_environment	changing_first	subject6	right	pattern3	3	7	no	NA	NA	NA	NA	no	NA	risky	risky	no	yes	left	risky	0	exploration_one_prospect
24	kenya	female	27	2020-03-04	bahati	7	2	changing_environment	changing_first	subject6	right	pattern3	3	8	no	NA	NA	NA	NA	no	NA	risky	risky	no	yes	left	risky	0	exploration_one_prospect
25	kenya	female	27	2020-03-04	bahati	8	2	changing_environment	changing_first	subject6	right	pattern5	4	1	yes	4	NA	risky	0.5	no	NA	risky	safe	yes	yes	right	safe	0.25	comprehensive_exploration_each_prospect
26	kenya	female	27	2020-03-04	bahati	8	2	changing_environment	changing_first	subject6	right	pattern5	4	2	yes	1	NA	risky	0	no	no	risky	safe	yes	yes	right	safe	0.25	comprehensive_exploration_each_prospect
27	kenya	female	27	2020-03-04	bahati	8	2	changing_environment	changing_first	subject6	right	pattern5	4	3	yes	2	NA	risky	0.5	no	no	risky	safe	yes	yes	right	safe	0.25	comprehensive_exploration_each_prospect
28	kenya	female	27	2020-03-04	bahati	8	2	changing_environment	changing_first	subject6	right	pattern5	4	4	yes	NA	3	safe	0.25	no	yes	risky	safe	yes	yes	right	safe	0.25	comprehensive_exploration_each_prospect
29	kenya	female	27	2020-03-04	bahati	8	2	changing_environment	changing_first	subject6	right	pattern5	4	5	no	NA	NA	NA	NA	no	NA	risky	safe	yes	yes	right	safe	0.25	comprehensive_exploration_each_prospect
30	kenya	female	27	2020-03-04	bahati	8	2	changing_environment	changing_first	subject6	right	pattern5	4	6	no	NA	NA	NA	NA	no	NA	risky	safe	yes	yes	right	safe	0.25	comprehensive_exploration_each_prospect
31	kenya	female	27	2020-03-04	bahati	8	2	changing_environment	changing_first	subject6	right	pattern5	4	7	no	NA	NA	NA	NA	no	NA	risky	safe	yes	yes	right	safe	0.25	comprehensive_exploration_each_prospect
32	kenya	female	27	2020-03-04	bahati	8	2	changing_environment	changing_first	subject6	right	pattern5	4	8	no	NA	NA	NA	NA	no	NA	risky	safe	yes	yes	right	safe	0.25	comprehensive_exploration_each_prospect
1	kenya	female	27	2020-03-05	bahati	9	3	changing_environment	changing_first	subject6	right	pattern6	2	1	yes	NA	3	safe	0.25	no	NA	safe	safe	no	no	left	risky	0	exploration_one_prospect
2	kenya	female	27	2020-03-05	bahati	9	3	changing_environment	changing_first	subject6	right	pattern6	2	2	no	NA	NA	NA	NA	no	NA	safe	safe	no	no	left	risky	0	exploration_one_prospect
3	kenya	female	27	2020-03-05	bahati	9	3	changing_environment	changing_first	subject6	right	pattern6	2	3	no	NA	NA	NA	NA	no	NA	safe	safe	no	no	left	risky	0	exploration_one_prospect
4	kenya	female	27	2020-03-05	bahati	9	3	changing_environment	changing_first	subject6	right	pattern6	2	4	no	NA	NA	NA	NA	no	NA	safe	safe	no	no	left	risky	0	exploration_one_prospect
5	kenya	female	27	2020-03-05	bahati	9	3	changing_environment	changing_first	subject6	right	pattern6	2	5	no	NA	NA	NA	NA	no	NA	safe	safe	no	no	left	risky	0	exploration_one_prospect
6	kenya	female	27	2020-03-05	bahati	9	3	changing_environment	changing_first	subject6	right	pattern6	2	6	no	NA	NA	NA	NA	no	NA	safe	safe	no	no	left	risky	0	exploration_one_prospect
7	kenya	female	27	2020-03-05	bahati	9	3	changing_environment	changing_first	subject6	right	pattern6	2	7	no	NA	NA	NA	NA	no	NA	safe	safe	no	no	left	risky	0	exploration_one_prospect
8	kenya	female	27	2020-03-05	bahati	9	3	changing_environment	changing_first	subject6	right	pattern6	2	8	no	NA	NA	NA	NA	no	NA	safe	safe	no	no	left	risky	0	exploration_one_prospect
9	kenya	female	27	2020-03-05	bahati	10	3	changing_environment	changing_first	subject6	right	pattern3	1	1	yes	NA	3	safe	0.25	no	NA	safe	safe	no	no	right	safe	0.25	exploration_one_prospect
10	kenya	female	27	2020-03-05	bahati	10	3	changing_environment	changing_first	subject6	right	pattern3	1	2	no	NA	NA	NA	NA	no	NA	safe	safe	no	no	right	safe	0.25	exploration_one_prospect
11	kenya	female	27	2020-03-05	bahati	10	3	changing_environment	changing_first	subject6	right	pattern3	1	3	no	NA	NA	NA	NA	no	NA	safe	safe	no	no	right	safe	0.25	exploration_one_prospect
12	kenya	female	27	2020-03-05	bahati	10	3	changing_environment	changing_first	subject6	right	pattern3	1	4	no	NA	NA	NA	NA	no	NA	safe	safe	no	no	right	safe	0.25	exploration_one_prospect
13	kenya	female	27	2020-03-05	bahati	10	3	changing_environment	changing_first	subject6	right	pattern3	1	5	no	NA	NA	NA	NA	no	NA	safe	safe	no	no	right	safe	0.25	exploration_one_prospect
14	kenya	female	27	2020-03-05	bahati	10	3	changing_environment	changing_first	subject6	right	pattern3	1	6	no	NA	NA	NA	NA	no	NA	safe	safe	no	no	right	safe	0.25	exploration_one_prospect
15	kenya	female	27	2020-03-05	bahati	10	3	changing_environment	changing_first	subject6	right	pattern3	1	7	no	NA	NA	NA	NA	no	NA	safe	safe	no	no	right	safe	0.25	exploration_one_prospect
16	kenya	female	27	2020-03-05	bahati	10	3	changing_environment	changing_first	subject6	right	pattern3	1	8	no	NA	NA	NA	NA	no	NA	safe	safe	no	no	right	safe	0.25	exploration_one_prospect
17	kenya	female	27	2020-03-05	bahati	11	3	changing_environment	changing_first	subject6	left	pattern2	1	1	yes	NA	3	risky	0.5	no	NA	risky	risky	no	yes	left	safe	0.25	exploration_one_prospect
18	kenya	female	27	2020-03-05	bahati	11	3	changing_environment	changing_first	subject6	left	pattern2	1	2	yes	NA	2	risky	0	no	no	risky	risky	no	yes	left	safe	0.25	exploration_one_prospect
19	kenya	female	27	2020-03-05	bahati	11	3	changing_environment	changing_first	subject6	left	pattern2	1	3	no	NA	NA	NA	NA	no	NA	risky	risky	no	yes	left	safe	0.25	exploration_one_prospect
20	kenya	female	27	2020-03-05	bahati	11	3	changing_environment	changing_first	subject6	left	pattern2	1	4	no	NA	NA	NA	NA	no	NA	risky	risky	no	yes	left	safe	0.25	exploration_one_prospect
21	kenya	female	27	2020-03-05	bahati	11	3	changing_environment	changing_first	subject6	left	pattern2	1	5	no	NA	NA	NA	NA	no	NA	risky	risky	no	yes	left	safe	0.25	exploration_one_prospect
22	kenya	female	27	2020-03-05	bahati	11	3	changing_environment	changing_first	subject6	left	pattern2	1	6	no	NA	NA	NA	NA	no	NA	risky	risky	no	yes	left	safe	0.25	exploration_one_prospect
23	kenya	female	27	2020-03-05	bahati	11	3	changing_environment	changing_first	subject6	left	pattern2	1	7	no	NA	NA	NA	NA	no	NA	risky	risky	no	yes	left	safe	0.25	exploration_one_prospect
24	kenya	female	27	2020-03-05	bahati	11	3	changing_environment	changing_first	subject6	left	pattern2	1	8	no	NA	NA	NA	NA	no	NA	risky	risky	no	yes	left	safe	0.25	exploration_one_prospect
25	kenya	female	27	2020-03-05	bahati	12	3	changing_environment	changing_first	subject6	left	pattern2	2	1	no	NA	NA	NA	NA	no	NA	NA	NA	NA	NA	left	safe	0.25	no_exploration
26	kenya	female	27	2020-03-05	bahati	12	3	changing_environment	changing_first	subject6	left	pattern2	2	2	no	NA	NA	NA	NA	no	NA	NA	NA	NA	NA	left	safe	0.25	no_exploration
27	kenya	female	27	2020-03-05	bahati	12	3	changing_environment	changing_first	subject6	left	pattern2	2	3	no	NA	NA	NA	NA	no	NA	NA	NA	NA	NA	left	safe	0.25	no_exploration
28	kenya	female	27	2020-03-05	bahati	12	3	changing_environment	changing_first	subject6	left	pattern2	2	4	no	NA	NA	NA	NA	no	NA	NA	NA	NA	NA	left	safe	0.25	no_exploration
29	kenya	female	27	2020-03-05	bahati	12	3	changing_environment	changing_first	subject6	left	pattern2	2	5	no	NA	NA	NA	NA	no	NA	NA	NA	NA	NA	left	safe	0.25	no_exploration
30	kenya	female	27	2020-03-05	bahati	12	3	changing_environment	changing_first	subject6	left	pattern2	2	6	no	NA	NA	NA	NA	no	NA	NA	NA	NA	NA	left	safe	0.25	no_exploration
31	kenya	female	27	2020-03-05	bahati	12	3	changing_environment	changing_first	subject6	left	pattern2	2	7	no	NA	NA	NA	NA	no	NA	NA	NA	NA	NA	left	safe	0.25	no_exploration
32	kenya	female	27	2020-03-05	bahati	12	3	changing_environment	changing_first	subject6	left	pattern2	2	8	no	NA	NA	NA	NA	no	NA	NA	NA	NA	NA	left	safe	0.25	no_exploration
1	kenya	female	27	2020-03-06	bahati	13	4	changing_environment	changing_first	subject6	right	pattern4	3	1	yes	NA	3	safe	0.25	no	NA	safe	safe	no	no	right	safe	0.25	exploration_one_prospect
2	kenya	female	27	2020-03-06	bahati	13	4	changing_environment	changing_first	subject6	right	pattern4	3	2	yes	NA	2	safe	0.25	no	no	safe	safe	no	no	right	safe	0.25	exploration_one_prospect
3	kenya	female	27	2020-03-06	bahati	13	4	changing_environment	changing_first	subject6	right	pattern4	3	3	no	NA	NA	NA	NA	no	NA	safe	safe	no	no	right	safe	0.25	exploration_one_prospect
4	kenya	female	27	2020-03-06	bahati	13	4	changing_environment	changing_first	subject6	right	pattern4	3	4	no	NA	NA	NA	NA	no	NA	safe	safe	no	no	right	safe	0.25	exploration_one_prospect
5	kenya	female	27	2020-03-06	bahati	13	4	changing_environment	changing_first	subject6	right	pattern4	3	5	no	NA	NA	NA	NA	no	NA	safe	safe	no	no	right	safe	0.25	exploration_one_prospect
6	kenya	female	27	2020-03-06	bahati	13	4	changing_environment	changing_first	subject6	right	pattern4	3	6	no	NA	NA	NA	NA	no	NA	safe	safe	no	no	right	safe	0.25	exploration_one_prospect
7	kenya	female	27	2020-03-06	bahati	13	4	changing_environment	changing_first	subject6	right	pattern4	3	7	no	NA	NA	NA	NA	no	NA	safe	safe	no	no	right	safe	0.25	exploration_one_prospect
8	kenya	female	27	2020-03-06	bahati	13	4	changing_environment	changing_first	subject6	right	pattern4	3	8	no	NA	NA	NA	NA	no	NA	safe	safe	no	no	right	safe	0.25	exploration_one_prospect
9	kenya	female	27	2020-03-06	bahati	14	4	changing_environment	changing_first	subject6	right	pattern2	3	1	yes	NA	3	safe	0.25	no	NA	safe	risky	yes	yes	left	risky	0.5	comprehensive_exploration_each_prospect
10	kenya	female	27	2020-03-06	bahati	14	4	changing_environment	changing_first	subject6	right	pattern2	3	2	yes	NA	2	safe	0.25	no	no	safe	risky	yes	yes	left	risky	0.5	comprehensive_exploration_each_prospect
11	kenya	female	27	2020-03-06	bahati	14	4	changing_environment	changing_first	subject6	right	pattern2	3	3	yes	NA	4	safe	0.25	no	no	safe	risky	yes	yes	left	risky	0.5	comprehensive_exploration_each_prospect
12	kenya	female	27	2020-03-06	bahati	14	4	changing_environment	changing_first	subject6	right	pattern2	3	4	yes	3	NA	risky	0.5	no	yes	safe	risky	yes	yes	left	risky	0.5	comprehensive_exploration_each_prospect
13	kenya	female	27	2020-03-06	bahati	14	4	changing_environment	changing_first	subject6	right	pattern2	3	5	yes	2	NA	risky	0	no	no	safe	risky	yes	yes	left	risky	0.5	comprehensive_exploration_each_prospect
14	kenya	female	27	2020-03-06	bahati	14	4	changing_environment	changing_first	subject6	right	pattern2	3	6	yes	1	NA	risky	0.5	no	no	safe	risky	yes	yes	left	risky	0.5	comprehensive_exploration_each_prospect
15	kenya	female	27	2020-03-06	bahati	14	4	changing_environment	changing_first	subject6	right	pattern2	3	7	no	NA	NA	NA	NA	no	NA	safe	risky	yes	yes	left	risky	0.5	comprehensive_exploration_each_prospect
16	kenya	female	27	2020-03-06	bahati	14	4	changing_environment	changing_first	subject6	right	pattern2	3	8	no	NA	NA	NA	NA	no	NA	safe	risky	yes	yes	left	risky	0.5	comprehensive_exploration_each_prospect
17	kenya	female	27	2020-03-06	bahati	15	4	changing_environment	changing_first	subject6	left	pattern4	4	1	yes	2	NA	safe	0.25	no	NA	safe	safe	no	no	left	safe	0.25	exploration_one_prospect
18	kenya	female	27	2020-03-06	bahati	15	4	changing_environment	changing_first	subject6	left	pattern4	4	2	yes	1	NA	safe	0.25	no	no	safe	safe	no	no	left	safe	0.25	exploration_one_prospect
19	kenya	female	27	2020-03-06	bahati	15	4	changing_environment	changing_first	subject6	left	pattern4	4	3	yes	3	NA	safe	0.25	no	no	safe	safe	no	no	left	safe	0.25	exploration_one_prospect
20	kenya	female	27	2020-03-06	bahati	15	4	changing_environment	changing_first	subject6	left	pattern4	4	4	yes	4	NA	safe	0.25	no	no	safe	safe	no	no	left	safe	0.25	exploration_one_prospect
21	kenya	female	27	2020-03-06	bahati	15	4	changing_environment	changing_first	subject6	left	pattern4	4	5	no	NA	NA	NA	NA	no	NA	safe	safe	no	no	left	safe	0.25	exploration_one_prospect
22	kenya	female	27	2020-03-06	bahati	15	4	changing_environment	changing_first	subject6	left	pattern4	4	6	no	NA	NA	NA	NA	no	NA	safe	safe	no	no	left	safe	0.25	exploration_one_prospect
23	kenya	female	27	2020-03-06	bahati	15	4	changing_environment	changing_first	subject6	left	pattern4	4	7	no	NA	NA	NA	NA	no	NA	safe	safe	no	no	left	safe	0.25	exploration_one_prospect
24	kenya	female	27	2020-03-06	bahati	15	4	changing_environment	changing_first	subject6	left	pattern4	4	8	no	NA	NA	NA	NA	no	NA	safe	safe	no	no	left	safe	0.25	exploration_one_prospect
25	kenya	female	27	2020-03-06	bahati	16	4	changing_environment	changing_first	subject6	left	pattern6	1	1	yes	2	NA	safe	0.25	no	NA	safe	safe	no	no	left	safe	0.25	exploration_one_prospect
26	kenya	female	27	2020-03-06	bahati	16	4	changing_environment	changing_first	subject6	left	pattern6	1	2	yes	3	NA	safe	0.25	no	no	safe	safe	no	no	left	safe	0.25	exploration_one_prospect
27	kenya	female	27	2020-03-06	bahati	16	4	changing_environment	changing_first	subject6	left	pattern6	1	3	yes	1	NA	safe	0.25	no	no	safe	safe	no	no	left	safe	0.25	exploration_one_prospect
28	kenya	female	27	2020-03-06	bahati	16	4	changing_environment	changing_first	subject6	left	pattern6	1	4	no	NA	NA	NA	NA	no	NA	safe	safe	no	no	left	safe	0.25	exploration_one_prospect
29	kenya	female	27	2020-03-06	bahati	16	4	changing_environment	changing_first	subject6	left	pattern6	1	5	no	NA	NA	NA	NA	no	NA	safe	safe	no	no	left	safe	0.25	exploration_one_prospect
30	kenya	female	27	2020-03-06	bahati	16	4	changing_environment	changing_first	subject6	left	pattern6	1	6	no	NA	NA	NA	NA	no	NA	safe	safe	no	no	left	safe	0.25	exploration_one_prospect
31	kenya	female	27	2020-03-06	bahati	16	4	changing_environment	changing_first	subject6	left	pattern6	1	7	no	NA	NA	NA	NA	no	NA	safe	safe	no	no	left	safe	0.25	exploration_one_prospect
32	kenya	female	27	2020-03-06	bahati	16	4	changing_environment	changing_first	subject6	left	pattern6	1	8	no	NA	NA	NA	NA	no	NA	safe	safe	no	no	left	safe	0.25	exploration_one_prospect
1	kenya	female	27	2020-03-07	bahati	17	5	changing_environment	changing_first	subject6	left	pattern3	4	1	yes	1	NA	safe	0.25	no	NA	safe	safe	no	no	right	risky	0.5	exploration_one_prospect
2	kenya	female	27	2020-03-07	bahati	17	5	changing_environment	changing_first	subject6	left	pattern3	4	2	no	NA	NA	NA	NA	no	NA	safe	safe	no	no	right	risky	0.5	exploration_one_prospect
3	kenya	female	27	2020-03-07	bahati	17	5	changing_environment	changing_first	subject6	left	pattern3	4	3	no	NA	NA	NA	NA	no	NA	safe	safe	no	no	right	risky	0.5	exploration_one_prospect
4	kenya	female	27	2020-03-07	bahati	17	5	changing_environment	changing_first	subject6	left	pattern3	4	4	no	NA	NA	NA	NA	no	NA	safe	safe	no	no	right	risky	0.5	exploration_one_prospect
5	kenya	female	27	2020-03-07	bahati	17	5	changing_environment	changing_first	subject6	left	pattern3	4	5	no	NA	NA	NA	NA	no	NA	safe	safe	no	no	right	risky	0.5	exploration_one_prospect
6	kenya	female	27	2020-03-07	bahati	17	5	changing_environment	changing_first	subject6	left	pattern3	4	6	no	NA	NA	NA	NA	no	NA	safe	safe	no	no	right	risky	0.5	exploration_one_prospect
7	kenya	female	27	2020-03-07	bahati	17	5	changing_environment	changing_first	subject6	left	pattern3	4	7	no	NA	NA	NA	NA	no	NA	safe	safe	no	no	right	risky	0.5	exploration_one_prospect
8	kenya	female	27	2020-03-07	bahati	17	5	changing_environment	changing_first	subject6	left	pattern3	4	8	no	NA	NA	NA	NA	no	NA	safe	safe	no	no	right	risky	0.5	exploration_one_prospect
9	kenya	female	27	2020-03-07	bahati	18	5	changing_environment	changing_first	subject6	right	pattern4	1	1	yes	NA	2	safe	0.25	no	NA	safe	safe	no	no	right	safe	0.25	exploration_one_prospect
10	kenya	female	27	2020-03-07	bahati	18	5	changing_environment	changing_first	subject6	right	pattern4	1	2	yes	NA	3	safe	0.25	no	no	safe	safe	no	no	right	safe	0.25	exploration_one_prospect
11	kenya	female	27	2020-03-07	bahati	18	5	changing_environment	changing_first	subject6	right	pattern4	1	3	no	NA	NA	NA	NA	no	NA	safe	safe	no	no	right	safe	0.25	exploration_one_prospect
12	kenya	female	27	2020-03-07	bahati	18	5	changing_environment	changing_first	subject6	right	pattern4	1	4	no	NA	NA	NA	NA	no	NA	safe	safe	no	no	right	safe	0.25	exploration_one_prospect
13	kenya	female	27	2020-03-07	bahati	18	5	changing_environment	changing_first	subject6	right	pattern4	1	5	no	NA	NA	NA	NA	no	NA	safe	safe	no	no	right	safe	0.25	exploration_one_prospect
14	kenya	female	27	2020-03-07	bahati	18	5	changing_environment	changing_first	subject6	right	pattern4	1	6	no	NA	NA	NA	NA	no	NA	safe	safe	no	no	right	safe	0.25	exploration_one_prospect
15	kenya	female	27	2020-03-07	bahati	18	5	changing_environment	changing_first	subject6	right	pattern4	1	7	no	NA	NA	NA	NA	no	NA	safe	safe	no	no	right	safe	0.25	exploration_one_prospect
16	kenya	female	27	2020-03-07	bahati	18	5	changing_environment	changing_first	subject6	right	pattern4	1	8	no	NA	NA	NA	NA	no	NA	safe	safe	no	no	right	safe	0.25	exploration_one_prospect
17	kenya	female	27	2020-03-07	bahati	19	5	changing_environment	changing_first	subject6	left	pattern1	3	1	yes	NA	2	risky	0.5	no	NA	risky	risky	no	no	right	risky	0	exploration_one_prospect
18	kenya	female	27	2020-03-07	bahati	19	5	changing_environment	changing_first	subject6	left	pattern1	3	2	no	NA	NA	NA	NA	no	NA	risky	risky	no	no	right	risky	0	exploration_one_prospect
19	kenya	female	27	2020-03-07	bahati	19	5	changing_environment	changing_first	subject6	left	pattern1	3	3	no	NA	NA	NA	NA	no	NA	risky	risky	no	no	right	risky	0	exploration_one_prospect
20	kenya	female	27	2020-03-07	bahati	19	5	changing_environment	changing_first	subject6	left	pattern1	3	4	no	NA	NA	NA	NA	no	NA	risky	risky	no	no	right	risky	0	exploration_one_prospect
21	kenya	female	27	2020-03-07	bahati	19	5	changing_environment	changing_first	subject6	left	pattern1	3	5	no	NA	NA	NA	NA	no	NA	risky	risky	no	no	right	risky	0	exploration_one_prospect
22	kenya	female	27	2020-03-07	bahati	19	5	changing_environment	changing_first	subject6	left	pattern1	3	6	no	NA	NA	NA	NA	no	NA	risky	risky	no	no	right	risky	0	exploration_one_prospect
23	kenya	female	27	2020-03-07	bahati	19	5	changing_environment	changing_first	subject6	left	pattern1	3	7	no	NA	NA	NA	NA	no	NA	risky	risky	no	no	right	risky	0	exploration_one_prospect
24	kenya	female	27	2020-03-07	bahati	19	5	changing_environment	changing_first	subject6	left	pattern1	3	8	no	NA	NA	NA	NA	no	NA	risky	risky	no	no	right	risky	0	exploration_one_prospect
25	kenya	female	27	2020-03-07	bahati	20	5	changing_environment	changing_first	subject6	right	pattern2	1	1	yes	NA	3	safe	0.25	no	NA	safe	risky	yes	yes	left	risky	0.5	comprehensive_exploration_each_prospect
26	kenya	female	27	2020-03-07	bahati	20	5	changing_environment	changing_first	subject6	right	pattern2	1	2	yes	NA	2	safe	0.25	no	no	safe	risky	yes	yes	left	risky	0.5	comprehensive_exploration_each_prospect
27	kenya	female	27	2020-03-07	bahati	20	5	changing_environment	changing_first	subject6	right	pattern2	1	3	yes	3	NA	risky	0.5	no	yes	safe	risky	yes	yes	left	risky	0.5	comprehensive_exploration_each_prospect
28	kenya	female	27	2020-03-07	bahati	20	5	changing_environment	changing_first	subject6	right	pattern2	1	4	yes	2	NA	risky	0	no	no	safe	risky	yes	yes	left	risky	0.5	comprehensive_exploration_each_prospect
29	kenya	female	27	2020-03-07	bahati	20	5	changing_environment	changing_first	subject6	right	pattern2	1	5	no	NA	NA	NA	NA	no	NA	safe	risky	yes	yes	left	risky	0.5	comprehensive_exploration_each_prospect
30	kenya	female	27	2020-03-07	bahati	20	5	changing_environment	changing_first	subject6	right	pattern2	1	6	no	NA	NA	NA	NA	no	NA	safe	risky	yes	yes	left	risky	0.5	comprehensive_exploration_each_prospect
31	kenya	female	27	2020-03-07	bahati	20	5	changing_environment	changing_first	subject6	right	pattern2	1	7	no	NA	NA	NA	NA	no	NA	safe	risky	yes	yes	left	risky	0.5	comprehensive_exploration_each_prospect
32	kenya	female	27	2020-03-07	bahati	20	5	changing_environment	changing_first	subject6	right	pattern2	1	8	no	NA	NA	NA	NA	no	NA	safe	risky	yes	yes	left	risky	0.5	comprehensive_exploration_each_prospect
1	kenya	female	27	2020-03-08	bahati	21	6	changing_environment	changing_first	subject6	left	pattern1	1	1	yes	NA	1	risky	0.5	no	NA	risky	risky	no	yes	left	risky	0.5	exploration_one_prospect
2	kenya	female	27	2020-03-08	bahati	21	6	changing_environment	changing_first	subject6	left	pattern1	1	2	yes	NA	3	risky	0	no	no	risky	risky	no	yes	left	risky	0.5	exploration_one_prospect
3	kenya	female	27	2020-03-08	bahati	21	6	changing_environment	changing_first	subject6	left	pattern1	1	3	no	NA	NA	NA	NA	no	NA	risky	risky	no	yes	left	risky	0.5	exploration_one_prospect
4	kenya	female	27	2020-03-08	bahati	21	6	changing_environment	changing_first	subject6	left	pattern1	1	4	no	NA	NA	NA	NA	no	NA	risky	risky	no	yes	left	risky	0.5	exploration_one_prospect
5	kenya	female	27	2020-03-08	bahati	21	6	changing_environment	changing_first	subject6	left	pattern1	1	5	no	NA	NA	NA	NA	no	NA	risky	risky	no	yes	left	risky	0.5	exploration_one_prospect
6	kenya	female	27	2020-03-08	bahati	21	6	changing_environment	changing_first	subject6	left	pattern1	1	6	no	NA	NA	NA	NA	no	NA	risky	risky	no	yes	left	risky	0.5	exploration_one_prospect
7	kenya	female	27	2020-03-08	bahati	21	6	changing_environment	changing_first	subject6	left	pattern1	1	7	no	NA	NA	NA	NA	no	NA	risky	risky	no	yes	left	risky	0.5	exploration_one_prospect
8	kenya	female	27	2020-03-08	bahati	21	6	changing_environment	changing_first	subject6	left	pattern1	1	8	no	NA	NA	NA	NA	no	NA	risky	risky	no	yes	left	risky	0.5	exploration_one_prospect
9	kenya	female	27	2020-03-08	bahati	22	6	changing_environment	changing_first	subject6	right	pattern2	4	1	yes	NA	1	safe	0.25	no	NA	safe	risky	yes	yes	left	risky	0	comprehensive_exploration_each_prospect
10	kenya	female	27	2020-03-08	bahati	22	6	changing_environment	changing_first	subject6	right	pattern2	4	2	yes	NA	2	safe	0.25	no	no	safe	risky	yes	yes	left	risky	0	comprehensive_exploration_each_prospect
11	kenya	female	27	2020-03-08	bahati	22	6	changing_environment	changing_first	subject6	right	pattern2	4	3	yes	2	NA	risky	0	no	yes	safe	risky	yes	yes	left	risky	0	comprehensive_exploration_each_prospect
12	kenya	female	27	2020-03-08	bahati	22	6	changing_environment	changing_first	subject6	right	pattern2	4	4	yes	1	NA	risky	0.5	no	no	safe	risky	yes	yes	left	risky	0	comprehensive_exploration_each_prospect
13	kenya	female	27	2020-03-08	bahati	22	6	changing_environment	changing_first	subject6	right	pattern2	4	5	no	NA	NA	NA	NA	no	NA	safe	risky	yes	yes	left	risky	0	comprehensive_exploration_each_prospect
14	kenya	female	27	2020-03-08	bahati	22	6	changing_environment	changing_first	subject6	right	pattern2	4	6	no	NA	NA	NA	NA	no	NA	safe	risky	yes	yes	left	risky	0	comprehensive_exploration_each_prospect
15	kenya	female	27	2020-03-08	bahati	22	6	changing_environment	changing_first	subject6	right	pattern2	4	7	no	NA	NA	NA	NA	no	NA	safe	risky	yes	yes	left	risky	0	comprehensive_exploration_each_prospect
16	kenya	female	27	2020-03-08	bahati	22	6	changing_environment	changing_first	subject6	right	pattern2	4	8	no	NA	NA	NA	NA	no	NA	safe	risky	yes	yes	left	risky	0	comprehensive_exploration_each_prospect
17	kenya	female	27	2020-03-08	bahati	23	6	changing_environment	changing_first	subject6	left	pattern5	4	1	yes	1	NA	safe	0.25	no	NA	safe	safe	no	no	right	risky	0.5	exploration_one_prospect
18	kenya	female	27	2020-03-08	bahati	23	6	changing_environment	changing_first	subject6	left	pattern5	4	2	yes	3	NA	safe	0.25	no	no	safe	safe	no	no	right	risky	0.5	exploration_one_prospect
19	kenya	female	27	2020-03-08	bahati	23	6	changing_environment	changing_first	subject6	left	pattern5	4	3	no	NA	NA	NA	NA	no	NA	safe	safe	no	no	right	risky	0.5	exploration_one_prospect
20	kenya	female	27	2020-03-08	bahati	23	6	changing_environment	changing_first	subject6	left	pattern5	4	4	no	NA	NA	NA	NA	no	NA	safe	safe	no	no	right	risky	0.5	exploration_one_prospect
21	kenya	female	27	2020-03-08	bahati	23	6	changing_environment	changing_first	subject6	left	pattern5	4	5	no	NA	NA	NA	NA	no	NA	safe	safe	no	no	right	risky	0.5	exploration_one_prospect
22	kenya	female	27	2020-03-08	bahati	23	6	changing_environment	changing_first	subject6	left	pattern5	4	6	no	NA	NA	NA	NA	no	NA	safe	safe	no	no	right	risky	0.5	exploration_one_prospect
23	kenya	female	27	2020-03-08	bahati	23	6	changing_environment	changing_first	subject6	left	pattern5	4	7	no	NA	NA	NA	NA	no	NA	safe	safe	no	no	right	risky	0.5	exploration_one_prospect
24	kenya	female	27	2020-03-08	bahati	23	6	changing_environment	changing_first	subject6	left	pattern5	4	8	no	NA	NA	NA	NA	no	NA	safe	safe	no	no	right	risky	0.5	exploration_one_prospect
25	kenya	female	27	2020-03-08	bahati	24	6	changing_environment	changing_first	subject6	right	pattern3	2	1	yes	2	NA	risky	0	no	NA	risky	safe	yes	yes	right	safe	0.25	comprehensive_exploration_each_prospect
26	kenya	female	27	2020-03-08	bahati	24	6	changing_environment	changing_first	subject6	right	pattern3	2	2	yes	1	NA	risky	0.5	no	no	risky	safe	yes	yes	right	safe	0.25	comprehensive_exploration_each_prospect
27	kenya	female	27	2020-03-08	bahati	24	6	changing_environment	changing_first	subject6	right	pattern3	2	3	yes	NA	4	safe	0.25	no	yes	risky	safe	yes	yes	right	safe	0.25	comprehensive_exploration_each_prospect
28	kenya	female	27	2020-03-08	bahati	24	6	changing_environment	changing_first	subject6	right	pattern3	2	4	yes	NA	2	safe	0.25	no	no	risky	safe	yes	yes	right	safe	0.25	comprehensive_exploration_each_prospect
29	kenya	female	27	2020-03-08	bahati	24	6	changing_environment	changing_first	subject6	right	pattern3	2	5	yes	NA	1	safe	0.25	no	no	risky	safe	yes	yes	right	safe	0.25	comprehensive_exploration_each_prospect
30	kenya	female	27	2020-03-08	bahati	24	6	changing_environment	changing_first	subject6	right	pattern3	2	6	no	NA	NA	NA	NA	no	NA	risky	safe	yes	yes	right	safe	0.25	comprehensive_exploration_each_prospect
31	kenya	female	27	2020-03-08	bahati	24	6	changing_environment	changing_first	subject6	right	pattern3	2	7	no	NA	NA	NA	NA	no	NA	risky	safe	yes	yes	right	safe	0.25	comprehensive_exploration_each_prospect
32	kenya	female	27	2020-03-08	bahati	24	6	changing_environment	changing_first	subject6	right	pattern3	2	8	no	NA	NA	NA	NA	no	NA	risky	safe	yes	yes	right	safe	0.25	comprehensive_exploration_each_prospect
1	kenya	female	27	2020-03-09	bahati	25	7	changing_environment	changing_first	subject6	right	pattern6	1	1	yes	NA	2	safe	0.25	no	NA	safe	safe	no	no	right	safe	0.25	exploration_one_prospect
2	kenya	female	27	2020-03-09	bahati	25	7	changing_environment	changing_first	subject6	right	pattern6	1	2	yes	NA	4	safe	0.25	no	no	safe	safe	no	no	right	safe	0.25	exploration_one_prospect
3	kenya	female	27	2020-03-09	bahati	25	7	changing_environment	changing_first	subject6	right	pattern6	1	3	yes	NA	3	safe	0.25	no	no	safe	safe	no	no	right	safe	0.25	exploration_one_prospect
4	kenya	female	27	2020-03-09	bahati	25	7	changing_environment	changing_first	subject6	right	pattern6	1	4	yes	NA	1	safe	0.25	no	no	safe	safe	no	no	right	safe	0.25	exploration_one_prospect
5	kenya	female	27	2020-03-09	bahati	25	7	changing_environment	changing_first	subject6	right	pattern6	1	5	no	NA	NA	NA	NA	no	NA	safe	safe	no	no	right	safe	0.25	exploration_one_prospect
6	kenya	female	27	2020-03-09	bahati	25	7	changing_environment	changing_first	subject6	right	pattern6	1	6	no	NA	NA	NA	NA	no	NA	safe	safe	no	no	right	safe	0.25	exploration_one_prospect
7	kenya	female	27	2020-03-09	bahati	25	7	changing_environment	changing_first	subject6	right	pattern6	1	7	no	NA	NA	NA	NA	no	NA	safe	safe	no	no	right	safe	0.25	exploration_one_prospect
8	kenya	female	27	2020-03-09	bahati	25	7	changing_environment	changing_first	subject6	right	pattern6	1	8	no	NA	NA	NA	NA	no	NA	safe	safe	no	no	right	safe	0.25	exploration_one_prospect
9	kenya	female	27	2020-03-09	bahati	26	7	changing_environment	changing_first	subject6	left	pattern5	1	1	yes	NA	2	risky	0.5	no	NA	risky	safe	yes	yes	left	safe	0.25	comprehensive_exploration_each_prospect
10	kenya	female	27	2020-03-09	bahati	26	7	changing_environment	changing_first	subject6	left	pattern5	1	2	yes	NA	1	risky	0	no	no	risky	safe	yes	yes	left	safe	0.25	comprehensive_exploration_each_prospect
11	kenya	female	27	2020-03-09	bahati	26	7	changing_environment	changing_first	subject6	left	pattern5	1	3	yes	NA	3	risky	0	no	no	risky	safe	yes	yes	left	safe	0.25	comprehensive_exploration_each_prospect
12	kenya	female	27	2020-03-09	bahati	26	7	changing_environment	changing_first	subject6	left	pattern5	1	4	yes	1	NA	safe	0.25	no	yes	risky	safe	yes	yes	left	safe	0.25	comprehensive_exploration_each_prospect
13	kenya	female	27	2020-03-09	bahati	26	7	changing_environment	changing_first	subject6	left	pattern5	1	5	yes	3	NA	safe	0.25	no	no	risky	safe	yes	yes	left	safe	0.25	comprehensive_exploration_each_prospect
14	kenya	female	27	2020-03-09	bahati	26	7	changing_environment	changing_first	subject6	left	pattern5	1	6	yes	2	NA	safe	0.25	no	no	risky	safe	yes	yes	left	safe	0.25	comprehensive_exploration_each_prospect
15	kenya	female	27	2020-03-09	bahati	26	7	changing_environment	changing_first	subject6	left	pattern5	1	7	no	NA	NA	NA	NA	no	NA	risky	safe	yes	yes	left	safe	0.25	comprehensive_exploration_each_prospect
16	kenya	female	27	2020-03-09	bahati	26	7	changing_environment	changing_first	subject6	left	pattern5	1	8	no	NA	NA	NA	NA	no	NA	risky	safe	yes	yes	left	safe	0.25	comprehensive_exploration_each_prospect
17	kenya	female	27	2020-03-09	bahati	27	7	changing_environment	changing_first	subject6	right	pattern5	2	1	yes	3	NA	risky	0	no	NA	risky	risky	no	yes	left	risky	0.5	exploration_one_prospect
18	kenya	female	27	2020-03-09	bahati	27	7	changing_environment	changing_first	subject6	right	pattern5	2	2	yes	1	NA	risky	0	no	no	risky	risky	no	yes	left	risky	0.5	exploration_one_prospect
19	kenya	female	27	2020-03-09	bahati	27	7	changing_environment	changing_first	subject6	right	pattern5	2	3	yes	2	NA	risky	0.5	no	no	risky	risky	no	yes	left	risky	0.5	exploration_one_prospect
20	kenya	female	27	2020-03-09	bahati	27	7	changing_environment	changing_first	subject6	right	pattern5	2	4	no	NA	NA	NA	NA	no	NA	risky	risky	no	yes	left	risky	0.5	exploration_one_prospect
21	kenya	female	27	2020-03-09	bahati	27	7	changing_environment	changing_first	subject6	right	pattern5	2	5	no	NA	NA	NA	NA	no	NA	risky	risky	no	yes	left	risky	0.5	exploration_one_prospect
22	kenya	female	27	2020-03-09	bahati	27	7	changing_environment	changing_first	subject6	right	pattern5	2	6	no	NA	NA	NA	NA	no	NA	risky	risky	no	yes	left	risky	0.5	exploration_one_prospect
23	kenya	female	27	2020-03-09	bahati	27	7	changing_environment	changing_first	subject6	right	pattern5	2	7	no	NA	NA	NA	NA	no	NA	risky	risky	no	yes	left	risky	0.5	exploration_one_prospect
24	kenya	female	27	2020-03-09	bahati	27	7	changing_environment	changing_first	subject6	right	pattern5	2	8	no	NA	NA	NA	NA	no	NA	risky	risky	no	yes	left	risky	0.5	exploration_one_prospect
25	kenya	female	27	2020-03-09	bahati	28	7	changing_environment	changing_first	subject6	left	pattern4	2	1	yes	NA	2	risky	0.5	no	NA	risky	risky	no	yes	right	risky	0.5	exploration_one_prospect
26	kenya	female	27	2020-03-09	bahati	28	7	changing_environment	changing_first	subject6	left	pattern4	2	2	yes	NA	1	risky	0	no	no	risky	risky	no	yes	right	risky	0.5	exploration_one_prospect
27	kenya	female	27	2020-03-09	bahati	28	7	changing_environment	changing_first	subject6	left	pattern4	2	3	yes	NA	3	risky	0.5	no	no	risky	risky	no	yes	right	risky	0.5	exploration_one_prospect
28	kenya	female	27	2020-03-09	bahati	28	7	changing_environment	changing_first	subject6	left	pattern4	2	4	yes	NA	4	risky	0	no	no	risky	risky	no	yes	right	risky	0.5	exploration_one_prospect
29	kenya	female	27	2020-03-09	bahati	28	7	changing_environment	changing_first	subject6	left	pattern4	2	5	no	NA	NA	NA	NA	no	NA	risky	risky	no	yes	right	risky	0.5	exploration_one_prospect
30	kenya	female	27	2020-03-09	bahati	28	7	changing_environment	changing_first	subject6	left	pattern4	2	6	no	NA	NA	NA	NA	no	NA	risky	risky	no	yes	right	risky	0.5	exploration_one_prospect
31	kenya	female	27	2020-03-09	bahati	28	7	changing_environment	changing_first	subject6	left	pattern4	2	7	no	NA	NA	NA	NA	no	NA	risky	risky	no	yes	right	risky	0.5	exploration_one_prospect
32	kenya	female	27	2020-03-09	bahati	28	7	changing_environment	changing_first	subject6	left	pattern4	2	8	no	NA	NA	NA	NA	no	NA	risky	risky	no	yes	right	risky	0.5	exploration_one_prospect
1	kenya	female	27	2020-03-10	bahati	29	8	changing_environment	changing_first	subject6	left	pattern6	2	1	yes	3	NA	safe	0.25	no	NA	safe	safe	no	no	left	safe	0.25	exploration_one_prospect
2	kenya	female	27	2020-03-10	bahati	29	8	changing_environment	changing_first	subject6	left	pattern6	2	2	yes	1	NA	safe	0.25	no	no	safe	safe	no	no	left	safe	0.25	exploration_one_prospect
3	kenya	female	27	2020-03-10	bahati	29	8	changing_environment	changing_first	subject6	left	pattern6	2	3	no	NA	NA	NA	NA	no	NA	safe	safe	no	no	left	safe	0.25	exploration_one_prospect
4	kenya	female	27	2020-03-10	bahati	29	8	changing_environment	changing_first	subject6	left	pattern6	2	4	no	NA	NA	NA	NA	no	NA	safe	safe	no	no	left	safe	0.25	exploration_one_prospect
5	kenya	female	27	2020-03-10	bahati	29	8	changing_environment	changing_first	subject6	left	pattern6	2	5	no	NA	NA	NA	NA	no	NA	safe	safe	no	no	left	safe	0.25	exploration_one_prospect
6	kenya	female	27	2020-03-10	bahati	29	8	changing_environment	changing_first	subject6	left	pattern6	2	6	no	NA	NA	NA	NA	no	NA	safe	safe	no	no	left	safe	0.25	exploration_one_prospect
7	kenya	female	27	2020-03-10	bahati	29	8	changing_environment	changing_first	subject6	left	pattern6	2	7	no	NA	NA	NA	NA	no	NA	safe	safe	no	no	left	safe	0.25	exploration_one_prospect
8	kenya	female	27	2020-03-10	bahati	29	8	changing_environment	changing_first	subject6	left	pattern6	2	8	no	NA	NA	NA	NA	no	NA	safe	safe	no	no	left	safe	0.25	exploration_one_prospect
9	kenya	female	27	2020-03-10	bahati	30	8	changing_environment	changing_first	subject6	left	pattern6	3	1	yes	NA	2	risky	0	no	NA	risky	risky	no	no	right	risky	0	exploration_one_prospect
10	kenya	female	27	2020-03-10	bahati	30	8	changing_environment	changing_first	subject6	left	pattern6	3	2	yes	NA	3	risky	0	no	no	risky	risky	no	no	right	risky	0	exploration_one_prospect
11	kenya	female	27	2020-03-10	bahati	30	8	changing_environment	changing_first	subject6	left	pattern6	3	3	yes	NA	4	risky	0.5	no	no	risky	risky	no	no	right	risky	0	exploration_one_prospect
12	kenya	female	27	2020-03-10	bahati	30	8	changing_environment	changing_first	subject6	left	pattern6	3	4	no	NA	NA	NA	NA	no	NA	risky	risky	no	no	right	risky	0	exploration_one_prospect
13	kenya	female	27	2020-03-10	bahati	30	8	changing_environment	changing_first	subject6	left	pattern6	3	5	no	NA	NA	NA	NA	no	NA	risky	risky	no	no	right	risky	0	exploration_one_prospect
14	kenya	female	27	2020-03-10	bahati	30	8	changing_environment	changing_first	subject6	left	pattern6	3	6	no	NA	NA	NA	NA	no	NA	risky	risky	no	no	right	risky	0	exploration_one_prospect
15	kenya	female	27	2020-03-10	bahati	30	8	changing_environment	changing_first	subject6	left	pattern6	3	7	no	NA	NA	NA	NA	no	NA	risky	risky	no	no	right	risky	0	exploration_one_prospect
16	kenya	female	27	2020-03-10	bahati	30	8	changing_environment	changing_first	subject6	left	pattern6	3	8	no	NA	NA	NA	NA	no	NA	risky	risky	no	no	right	risky	0	exploration_one_prospect
17	kenya	female	27	2020-03-10	bahati	31	8	changing_environment	changing_first	subject6	right	pattern5	3	1	yes	4	NA	risky	0.5	no	NA	risky	risky	no	no	left	risky	0	exploration_one_prospect
18	kenya	female	27	2020-03-10	bahati	31	8	changing_environment	changing_first	subject6	right	pattern5	3	2	no	NA	NA	NA	NA	no	NA	risky	risky	no	no	left	risky	0	exploration_one_prospect
19	kenya	female	27	2020-03-10	bahati	31	8	changing_environment	changing_first	subject6	right	pattern5	3	3	no	NA	NA	NA	NA	no	NA	risky	risky	no	no	left	risky	0	exploration_one_prospect
20	kenya	female	27	2020-03-10	bahati	31	8	changing_environment	changing_first	subject6	right	pattern5	3	4	no	NA	NA	NA	NA	no	NA	risky	risky	no	no	left	risky	0	exploration_one_prospect
21	kenya	female	27	2020-03-10	bahati	31	8	changing_environment	changing_first	subject6	right	pattern5	3	5	no	NA	NA	NA	NA	no	NA	risky	risky	no	no	left	risky	0	exploration_one_prospect
22	kenya	female	27	2020-03-10	bahati	31	8	changing_environment	changing_first	subject6	right	pattern5	3	6	no	NA	NA	NA	NA	no	NA	risky	risky	no	no	left	risky	0	exploration_one_prospect
23	kenya	female	27	2020-03-10	bahati	31	8	changing_environment	changing_first	subject6	right	pattern5	3	7	no	NA	NA	NA	NA	no	NA	risky	risky	no	no	left	risky	0	exploration_one_prospect
24	kenya	female	27	2020-03-10	bahati	31	8	changing_environment	changing_first	subject6	right	pattern5	3	8	no	NA	NA	NA	NA	no	NA	risky	risky	no	no	left	risky	0	exploration_one_prospect
25	kenya	female	27	2020-03-10	bahati	32	8	changing_environment	changing_first	subject6	right	pattern6	4	1	yes	2	NA	risky	0.5	no	NA	risky	risky	no	no	left	risky	0	exploration_one_prospect
26	kenya	female	27	2020-03-10	bahati	32	8	changing_environment	changing_first	subject6	right	pattern6	4	2	yes	1	NA	risky	0	no	no	risky	risky	no	no	left	risky	0	exploration_one_prospect
27	kenya	female	27	2020-03-10	bahati	32	8	changing_environment	changing_first	subject6	right	pattern6	4	3	yes	4	NA	risky	0	no	no	risky	risky	no	no	left	risky	0	exploration_one_prospect
28	kenya	female	27	2020-03-10	bahati	32	8	changing_environment	changing_first	subject6	right	pattern6	4	4	no	NA	NA	NA	NA	no	NA	risky	risky	no	no	left	risky	0	exploration_one_prospect
29	kenya	female	27	2020-03-10	bahati	32	8	changing_environment	changing_first	subject6	right	pattern6	4	5	no	NA	NA	NA	NA	no	NA	risky	risky	no	no	left	risky	0	exploration_one_prospect
30	kenya	female	27	2020-03-10	bahati	32	8	changing_environment	changing_first	subject6	right	pattern6	4	6	no	NA	NA	NA	NA	no	NA	risky	risky	no	no	left	risky	0	exploration_one_prospect
31	kenya	female	27	2020-03-10	bahati	32	8	changing_environment	changing_first	subject6	right	pattern6	4	7	no	NA	NA	NA	NA	no	NA	risky	risky	no	no	left	risky	0	exploration_one_prospect
32	kenya	female	27	2020-03-10	bahati	32	8	changing_environment	changing_first	subject6	right	pattern6	4	8	no	NA	NA	NA	NA	no	NA	risky	risky	no	no	left	risky	0	exploration_one_prospect
1	kenya	female	27	2020-03-12	bahati	1	1	stable_environment	changing_first	subject3	left	pattern3	2	1	yes	2	NA	safe	0.25	no	NA	safe	risky	yes	no	right	risky	0	comprehensive_exploration_each_prospect
2	kenya	female	27	2020-03-12	bahati	1	1	stable_environment	changing_first	subject3	left	pattern3	2	2	yes	1	NA	safe	0.25	no	no	safe	risky	yes	no	right	risky	0	comprehensive_exploration_each_prospect
3	kenya	female	27	2020-03-12	bahati	1	1	stable_environment	changing_first	subject3	left	pattern3	2	3	yes	3	NA	safe	0.25	no	no	safe	risky	yes	no	right	risky	0	comprehensive_exploration_each_prospect
4	kenya	female	27	2020-03-12	bahati	1	1	stable_environment	changing_first	subject3	left	pattern3	2	4	yes	4	NA	safe	0.25	no	no	safe	risky	yes	no	right	risky	0	comprehensive_exploration_each_prospect
5	kenya	female	27	2020-03-12	bahati	1	1	stable_environment	changing_first	subject3	left	pattern3	2	5	yes	NA	4	risky	0.5	no	yes	safe	risky	yes	no	right	risky	0	comprehensive_exploration_each_prospect
6	kenya	female	27	2020-03-12	bahati	1	1	stable_environment	changing_first	subject3	left	pattern3	2	6	no	NA	NA	NA	NA	no	NA	safe	risky	yes	no	right	risky	0	comprehensive_exploration_each_prospect
7	kenya	female	27	2020-03-12	bahati	1	1	stable_environment	changing_first	subject3	left	pattern3	2	7	no	NA	NA	NA	NA	no	NA	safe	risky	yes	no	right	risky	0	comprehensive_exploration_each_prospect
8	kenya	female	27	2020-03-12	bahati	1	1	stable_environment	changing_first	subject3	left	pattern3	2	8	no	NA	NA	NA	NA	no	NA	safe	risky	yes	no	right	risky	0	comprehensive_exploration_each_prospect
9	kenya	female	27	2020-03-12	bahati	2	1	stable_environment	changing_first	subject3	left	pattern3	2	1	yes	NA	2	risky	0	yes	NA	risky	risky	no	no	right	risky	0	exploration_one_prospect
10	kenya	female	27	2020-03-12	bahati	2	1	stable_environment	changing_first	subject3	left	pattern3	2	2	yes	NA	3	risky	0	yes	no	risky	risky	no	no	right	risky	0	exploration_one_prospect
11	kenya	female	27	2020-03-12	bahati	2	1	stable_environment	changing_first	subject3	left	pattern3	2	3	no	NA	NA	NA	NA	yes	NA	risky	risky	no	no	right	risky	0	exploration_one_prospect
12	kenya	female	27	2020-03-12	bahati	2	1	stable_environment	changing_first	subject3	left	pattern3	2	4	no	NA	NA	NA	NA	yes	NA	risky	risky	no	no	right	risky	0	exploration_one_prospect
13	kenya	female	27	2020-03-12	bahati	2	1	stable_environment	changing_first	subject3	left	pattern3	2	5	no	NA	NA	NA	NA	yes	NA	risky	risky	no	no	right	risky	0	exploration_one_prospect
14	kenya	female	27	2020-03-12	bahati	2	1	stable_environment	changing_first	subject3	left	pattern3	2	6	no	NA	NA	NA	NA	yes	NA	risky	risky	no	no	right	risky	0	exploration_one_prospect
15	kenya	female	27	2020-03-12	bahati	2	1	stable_environment	changing_first	subject3	left	pattern3	2	7	no	NA	NA	NA	NA	yes	NA	risky	risky	no	no	right	risky	0	exploration_one_prospect
16	kenya	female	27	2020-03-12	bahati	2	1	stable_environment	changing_first	subject3	left	pattern3	2	8	no	NA	NA	NA	NA	yes	NA	risky	risky	no	no	right	risky	0	exploration_one_prospect
17	kenya	female	27	2020-03-12	bahati	3	1	stable_environment	changing_first	subject3	left	pattern3	4	1	yes	NA	1	risky	0.5	no	NA	risky	risky	no	no	right	risky	0.5	exploration_one_prospect
18	kenya	female	27	2020-03-12	bahati	3	1	stable_environment	changing_first	subject3	left	pattern3	4	2	yes	NA	4	risky	0.5	no	no	risky	risky	no	no	right	risky	0.5	exploration_one_prospect
19	kenya	female	27	2020-03-12	bahati	3	1	stable_environment	changing_first	subject3	left	pattern3	4	3	no	NA	NA	NA	NA	no	NA	risky	risky	no	no	right	risky	0.5	exploration_one_prospect
20	kenya	female	27	2020-03-12	bahati	3	1	stable_environment	changing_first	subject3	left	pattern3	4	4	no	NA	NA	NA	NA	no	NA	risky	risky	no	no	right	risky	0.5	exploration_one_prospect
21	kenya	female	27	2020-03-12	bahati	3	1	stable_environment	changing_first	subject3	left	pattern3	4	5	no	NA	NA	NA	NA	no	NA	risky	risky	no	no	right	risky	0.5	exploration_one_prospect
22	kenya	female	27	2020-03-12	bahati	3	1	stable_environment	changing_first	subject3	left	pattern3	4	6	no	NA	NA	NA	NA	no	NA	risky	risky	no	no	right	risky	0.5	exploration_one_prospect
23	kenya	female	27	2020-03-12	bahati	3	1	stable_environment	changing_first	subject3	left	pattern3	4	7	no	NA	NA	NA	NA	no	NA	risky	risky	no	no	right	risky	0.5	exploration_one_prospect
24	kenya	female	27	2020-03-12	bahati	3	1	stable_environment	changing_first	subject3	left	pattern3	4	8	no	NA	NA	NA	NA	no	NA	risky	risky	no	no	right	risky	0.5	exploration_one_prospect
25	kenya	female	27	2020-03-12	bahati	4	1	stable_environment	changing_first	subject3	left	pattern3	1	1	yes	NA	4	risky	0.5	no	NA	risky	safe	yes	yes	left	safe	0.25	comprehensive_exploration_each_prospect
26	kenya	female	27	2020-03-12	bahati	4	1	stable_environment	changing_first	subject3	left	pattern3	1	2	yes	NA	3	risky	0	no	no	risky	safe	yes	yes	left	safe	0.25	comprehensive_exploration_each_prospect
27	kenya	female	27	2020-03-12	bahati	4	1	stable_environment	changing_first	subject3	left	pattern3	1	3	yes	NA	2	risky	0	no	no	risky	safe	yes	yes	left	safe	0.25	comprehensive_exploration_each_prospect
28	kenya	female	27	2020-03-12	bahati	4	1	stable_environment	changing_first	subject3	left	pattern3	1	4	yes	NA	1	risky	0.5	no	no	risky	safe	yes	yes	left	safe	0.25	comprehensive_exploration_each_prospect
29	kenya	female	27	2020-03-12	bahati	4	1	stable_environment	changing_first	subject3	left	pattern3	1	5	yes	1	NA	safe	0.25	no	yes	risky	safe	yes	yes	left	safe	0.25	comprehensive_exploration_each_prospect
30	kenya	female	27	2020-03-12	bahati	4	1	stable_environment	changing_first	subject3	left	pattern3	1	6	yes	3	NA	safe	0.25	no	no	risky	safe	yes	yes	left	safe	0.25	comprehensive_exploration_each_prospect
31	kenya	female	27	2020-03-12	bahati	4	1	stable_environment	changing_first	subject3	left	pattern3	1	7	yes	4	NA	safe	0.25	no	no	risky	safe	yes	yes	left	safe	0.25	comprehensive_exploration_each_prospect
32	kenya	female	27	2020-03-12	bahati	4	1	stable_environment	changing_first	subject3	left	pattern3	1	8	no	NA	NA	NA	NA	no	NA	risky	safe	yes	yes	left	safe	0.25	comprehensive_exploration_each_prospect
1	kenya	female	27	2020-03-13	bahati	5	2	stable_environment	changing_first	subject3	left	pattern3	2	1	yes	NA	3	risky	0	no	NA	risky	risky	no	no	left	safe	0.25	exploration_one_prospect
2	kenya	female	27	2020-03-13	bahati	5	2	stable_environment	changing_first	subject3	left	pattern3	2	2	yes	NA	1	risky	0.5	no	no	risky	risky	no	no	left	safe	0.25	exploration_one_prospect
3	kenya	female	27	2020-03-13	bahati	5	2	stable_environment	changing_first	subject3	left	pattern3	2	3	yes	NA	4	risky	0.5	no	no	risky	risky	no	no	left	safe	0.25	exploration_one_prospect
4	kenya	female	27	2020-03-13	bahati	5	2	stable_environment	changing_first	subject3	left	pattern3	2	4	no	NA	NA	NA	NA	no	NA	risky	risky	no	no	left	safe	0.25	exploration_one_prospect
5	kenya	female	27	2020-03-13	bahati	5	2	stable_environment	changing_first	subject3	left	pattern3	2	5	no	NA	NA	NA	NA	no	NA	risky	risky	no	no	left	safe	0.25	exploration_one_prospect
6	kenya	female	27	2020-03-13	bahati	5	2	stable_environment	changing_first	subject3	left	pattern3	2	6	no	NA	NA	NA	NA	no	NA	risky	risky	no	no	left	safe	0.25	exploration_one_prospect
7	kenya	female	27	2020-03-13	bahati	5	2	stable_environment	changing_first	subject3	left	pattern3	2	7	no	NA	NA	NA	NA	no	NA	risky	risky	no	no	left	safe	0.25	exploration_one_prospect
8	kenya	female	27	2020-03-13	bahati	5	2	stable_environment	changing_first	subject3	left	pattern3	2	8	no	NA	NA	NA	NA	no	NA	risky	risky	no	no	left	safe	0.25	exploration_one_prospect
9	kenya	female	27	2020-03-13	bahati	6	2	stable_environment	changing_first	subject3	left	pattern3	1	1	yes	2	NA	safe	0.25	no	NA	safe	safe	no	no	left	safe	0.25	exploration_one_prospect
10	kenya	female	27	2020-03-13	bahati	6	2	stable_environment	changing_first	subject3	left	pattern3	1	2	yes	1	NA	safe	0.25	no	no	safe	safe	no	no	left	safe	0.25	exploration_one_prospect
11	kenya	female	27	2020-03-13	bahati	6	2	stable_environment	changing_first	subject3	left	pattern3	1	3	yes	3	NA	safe	0.25	no	no	safe	safe	no	no	left	safe	0.25	exploration_one_prospect
12	kenya	female	27	2020-03-13	bahati	6	2	stable_environment	changing_first	subject3	left	pattern3	1	4	yes	4	NA	safe	0.25	no	no	safe	safe	no	no	left	safe	0.25	exploration_one_prospect
13	kenya	female	27	2020-03-13	bahati	6	2	stable_environment	changing_first	subject3	left	pattern3	1	5	no	NA	NA	NA	NA	no	NA	safe	safe	no	no	left	safe	0.25	exploration_one_prospect
14	kenya	female	27	2020-03-13	bahati	6	2	stable_environment	changing_first	subject3	left	pattern3	1	6	no	NA	NA	NA	NA	no	NA	safe	safe	no	no	left	safe	0.25	exploration_one_prospect
15	kenya	female	27	2020-03-13	bahati	6	2	stable_environment	changing_first	subject3	left	pattern3	1	7	no	NA	NA	NA	NA	no	NA	safe	safe	no	no	left	safe	0.25	exploration_one_prospect
16	kenya	female	27	2020-03-13	bahati	6	2	stable_environment	changing_first	subject3	left	pattern3	1	8	no	NA	NA	NA	NA	no	NA	safe	safe	no	no	left	safe	0.25	exploration_one_prospect
17	kenya	female	27	2020-03-13	bahati	7	2	stable_environment	changing_first	subject3	left	pattern3	3	1	yes	3	NA	safe	0.25	no	NA	safe	safe	no	no	left	safe	0.25	exploration_one_prospect
18	kenya	female	27	2020-03-13	bahati	7	2	stable_environment	changing_first	subject3	left	pattern3	3	2	yes	2	NA	safe	0.25	no	no	safe	safe	no	no	left	safe	0.25	exploration_one_prospect
19	kenya	female	27	2020-03-13	bahati	7	2	stable_environment	changing_first	subject3	left	pattern3	3	3	yes	4	NA	safe	0.25	no	no	safe	safe	no	no	left	safe	0.25	exploration_one_prospect
20	kenya	female	27	2020-03-13	bahati	7	2	stable_environment	changing_first	subject3	left	pattern3	3	4	no	NA	NA	NA	NA	no	no	safe	safe	no	no	left	safe	0.25	exploration_one_prospect
21	kenya	female	27	2020-03-13	bahati	7	2	stable_environment	changing_first	subject3	left	pattern3	3	5	no	NA	NA	NA	NA	no	NA	safe	safe	no	no	left	safe	0.25	exploration_one_prospect
22	kenya	female	27	2020-03-13	bahati	7	2	stable_environment	changing_first	subject3	left	pattern3	3	6	no	NA	NA	NA	NA	no	NA	safe	safe	no	no	left	safe	0.25	exploration_one_prospect
23	kenya	female	27	2020-03-13	bahati	7	2	stable_environment	changing_first	subject3	left	pattern3	3	7	no	NA	NA	NA	NA	no	NA	safe	safe	no	no	left	safe	0.25	exploration_one_prospect
24	kenya	female	27	2020-03-13	bahati	7	2	stable_environment	changing_first	subject3	left	pattern3	3	8	no	NA	NA	NA	NA	no	NA	safe	safe	no	no	left	safe	0.25	exploration_one_prospect
25	kenya	female	27	2020-03-13	bahati	8	2	stable_environment	changing_first	subject3	left	pattern3	4	1	yes	3	NA	safe	0.25	no	NA	safe	safe	no	no	left	safe	0.25	exploration_one_prospect
26	kenya	female	27	2020-03-13	bahati	8	2	stable_environment	changing_first	subject3	left	pattern3	4	2	yes	1	NA	safe	0.25	no	no	safe	safe	no	no	left	safe	0.25	exploration_one_prospect
27	kenya	female	27	2020-03-13	bahati	8	2	stable_environment	changing_first	subject3	left	pattern3	4	3	yes	4	NA	safe	0.25	no	no	safe	safe	no	no	left	safe	0.25	exploration_one_prospect
28	kenya	female	27	2020-03-13	bahati	8	2	stable_environment	changing_first	subject3	left	pattern3	4	4	no	NA	NA	NA	NA	no	NA	safe	safe	no	no	left	safe	0.25	exploration_one_prospect
29	kenya	female	27	2020-03-13	bahati	8	2	stable_environment	changing_first	subject3	left	pattern3	4	5	no	NA	NA	NA	NA	no	NA	safe	safe	no	no	left	safe	0.25	exploration_one_prospect
30	kenya	female	27	2020-03-13	bahati	8	2	stable_environment	changing_first	subject3	left	pattern3	4	6	no	NA	NA	NA	NA	no	NA	safe	safe	no	no	left	safe	0.25	exploration_one_prospect
31	kenya	female	27	2020-03-13	bahati	8	2	stable_environment	changing_first	subject3	left	pattern3	4	7	no	NA	NA	NA	NA	no	NA	safe	safe	no	no	left	safe	0.25	exploration_one_prospect
32	kenya	female	27	2020-03-13	bahati	8	2	stable_environment	changing_first	subject3	left	pattern3	4	8	no	NA	NA	NA	NA	no	NA	safe	safe	no	no	left	safe	0.25	exploration_one_prospect
1	kenya	female	27	2020-03-14	bahati	9	3	stable_environment	changing_first	subject3	left	pattern3	2	1	yes	2	NA	safe	0.25	no	NA	safe	safe	no	no	left	safe	0.25	exploration_one_prospect
2	kenya	female	27	2020-03-14	bahati	9	3	stable_environment	changing_first	subject3	left	pattern3	2	2	yes	4	NA	safe	0.25	no	no	safe	safe	no	no	left	safe	0.25	exploration_one_prospect
3	kenya	female	27	2020-03-14	bahati	9	3	stable_environment	changing_first	subject3	left	pattern3	2	3	no	NA	NA	NA	NA	no	NA	safe	safe	no	no	left	safe	0.25	exploration_one_prospect
4	kenya	female	27	2020-03-14	bahati	9	3	stable_environment	changing_first	subject3	left	pattern3	2	4	no	NA	NA	NA	NA	no	NA	safe	safe	no	no	left	safe	0.25	exploration_one_prospect
5	kenya	female	27	2020-03-14	bahati	9	3	stable_environment	changing_first	subject3	left	pattern3	2	5	no	NA	NA	NA	NA	no	NA	safe	safe	no	no	left	safe	0.25	exploration_one_prospect
6	kenya	female	27	2020-03-14	bahati	9	3	stable_environment	changing_first	subject3	left	pattern3	2	6	no	NA	NA	NA	NA	no	NA	safe	safe	no	no	left	safe	0.25	exploration_one_prospect
7	kenya	female	27	2020-03-14	bahati	9	3	stable_environment	changing_first	subject3	left	pattern3	2	7	no	NA	NA	NA	NA	no	NA	safe	safe	no	no	left	safe	0.25	exploration_one_prospect
8	kenya	female	27	2020-03-14	bahati	9	3	stable_environment	changing_first	subject3	left	pattern3	2	8	no	NA	NA	NA	NA	no	NA	safe	safe	no	no	left	safe	0.25	exploration_one_prospect
9	kenya	female	27	2020-03-14	bahati	10	3	stable_environment	changing_first	subject3	left	pattern3	1	1	yes	3	NA	safe	0.25	no	NA	safe	safe	no	no	left	safe	0.25	exploration_one_prospect
10	kenya	female	27	2020-03-14	bahati	10	3	stable_environment	changing_first	subject3	left	pattern3	1	2	yes	2	NA	safe	0.25	no	no	safe	safe	no	no	left	safe	0.25	exploration_one_prospect
11	kenya	female	27	2020-03-14	bahati	10	3	stable_environment	changing_first	subject3	left	pattern3	1	3	yes	1	NA	safe	0.25	no	no	safe	safe	no	no	left	safe	0.25	exploration_one_prospect
12	kenya	female	27	2020-03-14	bahati	10	3	stable_environment	changing_first	subject3	left	pattern3	1	4	no	NA	NA	NA	NA	no	NA	safe	safe	no	no	left	safe	0.25	exploration_one_prospect
13	kenya	female	27	2020-03-14	bahati	10	3	stable_environment	changing_first	subject3	left	pattern3	1	5	no	NA	NA	NA	NA	no	NA	safe	safe	no	no	left	safe	0.25	exploration_one_prospect
14	kenya	female	27	2020-03-14	bahati	10	3	stable_environment	changing_first	subject3	left	pattern3	1	6	no	NA	NA	NA	NA	no	NA	safe	safe	no	no	left	safe	0.25	exploration_one_prospect
15	kenya	female	27	2020-03-14	bahati	10	3	stable_environment	changing_first	subject3	left	pattern3	1	7	no	NA	NA	NA	NA	no	NA	safe	safe	no	no	left	safe	0.25	exploration_one_prospect
16	kenya	female	27	2020-03-14	bahati	10	3	stable_environment	changing_first	subject3	left	pattern3	1	8	no	NA	NA	NA	NA	no	NA	safe	safe	no	no	left	safe	0.25	exploration_one_prospect
17	kenya	female	27	2020-03-14	bahati	11	3	stable_environment	changing_first	subject3	left	pattern3	1	1	yes	NA	3	risky	0	no	NA	risky	risky	no	yes	left	safe	0.25	exploration_one_prospect
18	kenya	female	27	2020-03-14	bahati	11	3	stable_environment	changing_first	subject3	left	pattern3	1	2	yes	NA	2	risky	0	no	no	risky	risky	no	yes	left	safe	0.25	exploration_one_prospect
19	kenya	female	27	2020-03-14	bahati	11	3	stable_environment	changing_first	subject3	left	pattern3	1	3	yes	NA	1	risky	0.5	no	no	risky	risky	no	yes	left	safe	0.25	exploration_one_prospect
20	kenya	female	27	2020-03-14	bahati	11	3	stable_environment	changing_first	subject3	left	pattern3	1	4	no	NA	NA	NA	NA	no	NA	risky	risky	no	yes	left	safe	0.25	exploration_one_prospect
21	kenya	female	27	2020-03-14	bahati	11	3	stable_environment	changing_first	subject3	left	pattern3	1	5	no	NA	NA	NA	NA	no	NA	risky	risky	no	yes	left	safe	0.25	exploration_one_prospect
22	kenya	female	27	2020-03-14	bahati	11	3	stable_environment	changing_first	subject3	left	pattern3	1	6	no	NA	NA	NA	NA	no	NA	risky	risky	no	yes	left	safe	0.25	exploration_one_prospect
23	kenya	female	27	2020-03-14	bahati	11	3	stable_environment	changing_first	subject3	left	pattern3	1	7	no	NA	NA	NA	NA	no	NA	risky	risky	no	yes	left	safe	0.25	exploration_one_prospect
24	kenya	female	27	2020-03-14	bahati	11	3	stable_environment	changing_first	subject3	left	pattern3	1	8	no	NA	NA	NA	NA	no	NA	risky	risky	no	yes	left	safe	0.25	exploration_one_prospect
25	kenya	female	27	2020-03-14	bahati	12	3	stable_environment	changing_first	subject3	left	pattern3	3	1	yes	NA	1	safe	0.25	no	NA	safe	safe	no	no	left	safe	0.25	exploration_one_prospect
26	kenya	female	27	2020-03-14	bahati	12	3	stable_environment	changing_first	subject3	left	pattern3	3	2	no	NA	NA	NA	NA	no	NA	safe	safe	no	no	left	safe	0.25	exploration_one_prospect
27	kenya	female	27	2020-03-14	bahati	12	3	stable_environment	changing_first	subject3	left	pattern3	3	3	no	NA	NA	NA	NA	no	NA	safe	safe	no	no	left	safe	0.25	exploration_one_prospect
28	kenya	female	27	2020-03-14	bahati	12	3	stable_environment	changing_first	subject3	left	pattern3	3	4	no	NA	NA	NA	NA	no	NA	safe	safe	no	no	left	safe	0.25	exploration_one_prospect
29	kenya	female	27	2020-03-14	bahati	12	3	stable_environment	changing_first	subject3	left	pattern3	3	5	no	NA	NA	NA	NA	no	NA	safe	safe	no	no	left	safe	0.25	exploration_one_prospect
30	kenya	female	27	2020-03-14	bahati	12	3	stable_environment	changing_first	subject3	left	pattern3	3	6	no	NA	NA	NA	NA	no	NA	safe	safe	no	no	left	safe	0.25	exploration_one_prospect
31	kenya	female	27	2020-03-14	bahati	12	3	stable_environment	changing_first	subject3	left	pattern3	3	7	no	NA	NA	NA	NA	no	NA	safe	safe	no	no	left	safe	0.25	exploration_one_prospect
32	kenya	female	27	2020-03-14	bahati	12	3	stable_environment	changing_first	subject3	left	pattern3	3	8	no	NA	NA	NA	NA	no	NA	safe	safe	no	no	left	safe	0.25	exploration_one_prospect
1	kenya	female	27	2020-03-14	bahati	13	4	stable_environment	changing_first	subject3	left	pattern3	4	1	no	NA	NA	NA	NA	NA	NA	NA	NA	NA	NA	left	safe	0.25	no_exploration
2	kenya	female	27	2020-03-14	bahati	13	4	stable_environment	changing_first	subject3	left	pattern3	4	2	no	NA	NA	NA	NA	NA	NA	NA	NA	NA	NA	left	safe	0.25	no_exploration
3	kenya	female	27	2020-03-14	bahati	13	4	stable_environment	changing_first	subject3	left	pattern3	4	3	no	NA	NA	NA	NA	NA	NA	NA	NA	NA	NA	left	safe	0.25	no_exploration
4	kenya	female	27	2020-03-14	bahati	13	4	stable_environment	changing_first	subject3	left	pattern3	4	4	no	NA	NA	NA	NA	NA	NA	NA	NA	NA	NA	left	safe	0.25	no_exploration
5	kenya	female	27	2020-03-14	bahati	13	4	stable_environment	changing_first	subject3	left	pattern3	4	5	no	NA	NA	NA	NA	NA	NA	NA	NA	NA	NA	left	safe	0.25	no_exploration
6	kenya	female	27	2020-03-14	bahati	13	4	stable_environment	changing_first	subject3	left	pattern3	4	6	no	NA	NA	NA	NA	NA	NA	NA	NA	NA	NA	left	safe	0.25	no_exploration
7	kenya	female	27	2020-03-14	bahati	13	4	stable_environment	changing_first	subject3	left	pattern3	4	7	no	NA	NA	NA	NA	NA	NA	NA	NA	NA	NA	left	safe	0.25	no_exploration
8	kenya	female	27	2020-03-14	bahati	13	4	stable_environment	changing_first	subject3	left	pattern3	4	8	no	NA	NA	NA	NA	NA	NA	NA	NA	NA	NA	left	safe	0.25	no_exploration
9	kenya	female	27	2020-03-14	bahati	14	4	stable_environment	changing_first	subject3	left	pattern3	4	1	yes	3	NA	safe	0.25	no	NA	safe	safe	no	no	left	safe	0.25	exploration_one_prospect
10	kenya	female	27	2020-03-14	bahati	14	4	stable_environment	changing_first	subject3	left	pattern3	4	2	yes	4	NA	safe	0.25	no	no	safe	safe	no	no	left	safe	0.25	exploration_one_prospect
11	kenya	female	27	2020-03-14	bahati	14	4	stable_environment	changing_first	subject3	left	pattern3	4	3	no	NA	NA	NA	NA	no	NA	safe	safe	no	no	left	safe	0.25	exploration_one_prospect
12	kenya	female	27	2020-03-14	bahati	14	4	stable_environment	changing_first	subject3	left	pattern3	4	4	no	NA	NA	NA	NA	no	NA	safe	safe	no	no	left	safe	0.25	exploration_one_prospect
13	kenya	female	27	2020-03-14	bahati	14	4	stable_environment	changing_first	subject3	left	pattern3	4	5	no	NA	NA	NA	NA	no	NA	safe	safe	no	no	left	safe	0.25	exploration_one_prospect
14	kenya	female	27	2020-03-14	bahati	14	4	stable_environment	changing_first	subject3	left	pattern3	4	6	no	NA	NA	NA	NA	no	NA	safe	safe	no	no	left	safe	0.25	exploration_one_prospect
15	kenya	female	27	2020-03-14	bahati	14	4	stable_environment	changing_first	subject3	left	pattern3	4	7	no	NA	NA	NA	NA	no	NA	safe	safe	no	no	left	safe	0.25	exploration_one_prospect
16	kenya	female	27	2020-03-14	bahati	14	4	stable_environment	changing_first	subject3	left	pattern3	4	8	no	NA	NA	NA	NA	no	NA	safe	safe	no	no	left	safe	0.25	exploration_one_prospect
17	kenya	female	27	2020-03-15	bahati	15	4	stable_environment	changing_first	subject3	left	pattern3	2	1	yes	1	NA	safe	0.25	no	NA	safe	safe	no	no	left	safe	0.25	exploration_one_prospect
18	kenya	female	27	2020-03-15	bahati	15	4	stable_environment	changing_first	subject3	left	pattern3	2	2	yes	3	NA	safe	0.25	no	no	safe	safe	no	no	left	safe	0.25	exploration_one_prospect
19	kenya	female	27	2020-03-15	bahati	15	4	stable_environment	changing_first	subject3	left	pattern3	2	3	yes	4	NA	safe	0.25	no	no	safe	safe	no	no	left	safe	0.25	exploration_one_prospect
20	kenya	female	27	2020-03-15	bahati	15	4	stable_environment	changing_first	subject3	left	pattern3	2	4	no	NA	NA	NA	NA	no	NA	safe	safe	no	no	left	safe	0.25	exploration_one_prospect
21	kenya	female	27	2020-03-15	bahati	15	4	stable_environment	changing_first	subject3	left	pattern3	2	5	no	NA	NA	NA	NA	no	NA	safe	safe	no	no	left	safe	0.25	exploration_one_prospect
22	kenya	female	27	2020-03-15	bahati	15	4	stable_environment	changing_first	subject3	left	pattern3	2	6	no	NA	NA	NA	NA	no	NA	safe	safe	no	no	left	safe	0.25	exploration_one_prospect
23	kenya	female	27	2020-03-15	bahati	15	4	stable_environment	changing_first	subject3	left	pattern3	2	7	no	NA	NA	NA	NA	no	NA	safe	safe	no	no	left	safe	0.25	exploration_one_prospect
24	kenya	female	27	2020-03-15	bahati	15	4	stable_environment	changing_first	subject3	left	pattern3	2	8	no	NA	NA	NA	NA	no	NA	safe	safe	no	no	left	safe	0.25	exploration_one_prospect
25	kenya	female	27	2020-03-15	bahati	16	4	stable_environment	changing_first	subject3	left	pattern3	3	1	no	NA	NA	NA	NA	NA	NA	NA	NA	NA	NA	left	safe	0.25	no_exploration
26	kenya	female	27	2020-03-15	bahati	16	4	stable_environment	changing_first	subject3	left	pattern3	3	2	no	NA	NA	NA	NA	NA	NA	NA	NA	NA	NA	left	safe	0.25	no_exploration
27	kenya	female	27	2020-03-15	bahati	16	4	stable_environment	changing_first	subject3	left	pattern3	3	3	no	NA	NA	NA	NA	NA	NA	NA	NA	NA	NA	left	safe	0.25	no_exploration
28	kenya	female	27	2020-03-15	bahati	16	4	stable_environment	changing_first	subject3	left	pattern3	3	4	no	NA	NA	NA	NA	NA	NA	NA	NA	NA	NA	left	safe	0.25	no_exploration
29	kenya	female	27	2020-03-15	bahati	16	4	stable_environment	changing_first	subject3	left	pattern3	3	5	no	NA	NA	NA	NA	NA	NA	NA	NA	NA	NA	left	safe	0.25	no_exploration
30	kenya	female	27	2020-03-15	bahati	16	4	stable_environment	changing_first	subject3	left	pattern3	3	6	no	NA	NA	NA	NA	NA	NA	NA	NA	NA	NA	left	safe	0.25	no_exploration
31	kenya	female	27	2020-03-15	bahati	16	4	stable_environment	changing_first	subject3	left	pattern3	3	7	no	NA	NA	NA	NA	NA	NA	NA	NA	NA	NA	left	safe	0.25	no_exploration
32	kenya	female	27	2020-03-15	bahati	16	4	stable_environment	changing_first	subject3	left	pattern3	3	8	no	NA	NA	NA	NA	NA	NA	NA	NA	NA	NA	left	safe	0.25	no_exploration
1	kenya	female	27	2020-03-15	bahati	17	5	stable_environment	changing_first	subject3	left	pattern3	1	1	no	NA	NA	NA	NA	NA	NA	NA	NA	NA	NA	left	safe	0.25	no_exploration
2	kenya	female	27	2020-03-15	bahati	17	5	stable_environment	changing_first	subject3	left	pattern3	1	2	no	NA	NA	NA	NA	NA	NA	NA	NA	NA	NA	left	safe	0.25	no_exploration
3	kenya	female	27	2020-03-15	bahati	17	5	stable_environment	changing_first	subject3	left	pattern3	1	3	no	NA	NA	NA	NA	NA	NA	NA	NA	NA	NA	left	safe	0.25	no_exploration
4	kenya	female	27	2020-03-15	bahati	17	5	stable_environment	changing_first	subject3	left	pattern3	1	4	no	NA	NA	NA	NA	NA	NA	NA	NA	NA	NA	left	safe	0.25	no_exploration
5	kenya	female	27	2020-03-15	bahati	17	5	stable_environment	changing_first	subject3	left	pattern3	1	5	no	NA	NA	NA	NA	NA	NA	NA	NA	NA	NA	left	safe	0.25	no_exploration
6	kenya	female	27	2020-03-15	bahati	17	5	stable_environment	changing_first	subject3	left	pattern3	1	6	no	NA	NA	NA	NA	NA	NA	NA	NA	NA	NA	left	safe	0.25	no_exploration
7	kenya	female	27	2020-03-15	bahati	17	5	stable_environment	changing_first	subject3	left	pattern3	1	7	no	NA	NA	NA	NA	NA	NA	NA	NA	NA	NA	left	safe	0.25	no_exploration
8	kenya	female	27	2020-03-15	bahati	17	5	stable_environment	changing_first	subject3	left	pattern3	1	8	no	NA	NA	NA	NA	NA	NA	NA	NA	NA	NA	left	safe	0.25	no_exploration
9	kenya	female	27	2020-03-15	bahati	18	5	stable_environment	changing_first	subject3	left	pattern3	3	1	yes	NA	2	risky	0	no	NA	risky	risky	no	yes	right	risky	0	exploration_one_prospect
10	kenya	female	27	2020-03-15	bahati	18	5	stable_environment	changing_first	subject3	left	pattern3	3	2	yes	NA	4	risky	0.5	no	no	risky	risky	no	yes	right	risky	0	exploration_one_prospect
11	kenya	female	27	2020-03-15	bahati	18	5	stable_environment	changing_first	subject3	left	pattern3	3	3	no	NA	NA	NA	NA	no	NA	risky	risky	no	yes	right	risky	0	exploration_one_prospect
12	kenya	female	27	2020-03-15	bahati	18	5	stable_environment	changing_first	subject3	left	pattern3	3	4	no	NA	NA	NA	NA	no	NA	risky	risky	no	yes	right	risky	0	exploration_one_prospect
13	kenya	female	27	2020-03-15	bahati	18	5	stable_environment	changing_first	subject3	left	pattern3	3	5	no	NA	NA	NA	NA	no	NA	risky	risky	no	yes	right	risky	0	exploration_one_prospect
14	kenya	female	27	2020-03-15	bahati	18	5	stable_environment	changing_first	subject3	left	pattern3	3	6	no	NA	NA	NA	NA	no	NA	risky	risky	no	yes	right	risky	0	exploration_one_prospect
15	kenya	female	27	2020-03-15	bahati	18	5	stable_environment	changing_first	subject3	left	pattern3	3	7	no	NA	NA	NA	NA	no	NA	risky	risky	no	yes	right	risky	0	exploration_one_prospect
16	kenya	female	27	2020-03-15	bahati	18	5	stable_environment	changing_first	subject3	left	pattern3	3	8	no	NA	NA	NA	NA	no	NA	risky	risky	no	yes	right	risky	0	exploration_one_prospect
17	kenya	female	27	2020-03-15	bahati	19	5	stable_environment	changing_first	subject3	left	pattern3	3	1	yes	NA	2	risky	0	no	NA	risky	risky	no	yes	right	risky	0	exploration_one_prospect
18	kenya	female	27	2020-03-15	bahati	19	5	stable_environment	changing_first	subject3	left	pattern3	3	2	yes	NA	1	risky	0.5	no	no	risky	risky	no	yes	right	risky	0	exploration_one_prospect
19	kenya	female	27	2020-03-15	bahati	19	5	stable_environment	changing_first	subject3	left	pattern3	3	y	yes	NA	3	risky	0	no	no	risky	risky	no	yes	right	risky	0	exploration_one_prospect
20	kenya	female	27	2020-03-15	bahati	19	5	stable_environment	changing_first	subject3	left	pattern3	3	4	no	NA	NA	NA	NA	no	NA	risky	risky	no	yes	right	risky	0	exploration_one_prospect
21	kenya	female	27	2020-03-15	bahati	19	5	stable_environment	changing_first	subject3	left	pattern3	3	5	no	NA	NA	NA	NA	no	NA	risky	risky	no	yes	right	risky	0	exploration_one_prospect
22	kenya	female	27	2020-03-15	bahati	19	5	stable_environment	changing_first	subject3	left	pattern3	3	6	no	NA	NA	NA	NA	no	NA	risky	risky	no	yes	right	risky	0	exploration_one_prospect
23	kenya	female	27	2020-03-15	bahati	19	5	stable_environment	changing_first	subject3	left	pattern3	3	7	no	NA	NA	NA	NA	no	NA	risky	risky	no	yes	right	risky	0	exploration_one_prospect
24	kenya	female	27	2020-03-15	bahati	19	5	stable_environment	changing_first	subject3	left	pattern3	3	8	no	NA	NA	NA	NA	no	NA	risky	risky	no	yes	right	risky	0	exploration_one_prospect
25	kenya	female	27	2020-03-15	bahati	20	5	stable_environment	changing_first	subject3	left	pattern3	4	1	yes	NA	2	risky	0	no	NA	risky	risky	no	yes	right	risky	0.5	exploration_one_prospect
26	kenya	female	27	2020-03-15	bahati	20	5	stable_environment	changing_first	subject3	left	pattern3	4	2	yes	NA	3	risky	0	no	no	risky	risky	no	yes	right	risky	0.5	exploration_one_prospect
27	kenya	female	27	2020-03-15	bahati	20	5	stable_environment	changing_first	subject3	left	pattern3	4	3	yes	NA	1	risky	0.5	no	no	risky	risky	no	yes	right	risky	0.5	exploration_one_prospect
28	kenya	female	27	2020-03-15	bahati	20	5	stable_environment	changing_first	subject3	left	pattern3	4	4	no	NA	NA	NA	NA	no	NA	risky	risky	no	yes	right	risky	0.5	exploration_one_prospect
29	kenya	female	27	2020-03-15	bahati	20	5	stable_environment	changing_first	subject3	left	pattern3	4	5	no	NA	NA	NA	NA	no	NA	risky	risky	no	yes	right	risky	0.5	exploration_one_prospect
30	kenya	female	27	2020-03-15	bahati	20	5	stable_environment	changing_first	subject3	left	pattern3	4	6	no	NA	NA	NA	NA	no	NA	risky	risky	no	yes	right	risky	0.5	exploration_one_prospect
31	kenya	female	27	2020-03-15	bahati	20	5	stable_environment	changing_first	subject3	left	pattern3	4	7	no	NA	NA	NA	NA	no	NA	risky	risky	no	yes	right	risky	0.5	exploration_one_prospect
32	kenya	female	27	2020-03-15	bahati	20	5	stable_environment	changing_first	subject3	left	pattern3	4	8	no	NA	NA	NA	NA	no	NA	risky	risky	no	yes	right	risky	0.5	exploration_one_prospect
1	kenya	female	27	2020-03-16	bahati	21	6	stable_environment	changing_first	subject3	left	pattern3	1	1	yes	3	NA	safe	0.25	no	NA	safe	safe	no	no	left	safe	0.25	exploration_one_prospect
2	kenya	female	27	2020-03-16	bahati	21	6	stable_environment	changing_first	subject3	left	pattern3	1	2	yes	1	NA	safe	0.25	no	no	safe	safe	no	no	left	safe	0.25	exploration_one_prospect
3	kenya	female	27	2020-03-16	bahati	21	6	stable_environment	changing_first	subject3	left	pattern3	1	3	yes	4	NA	safe	0.25	no	no	safe	safe	no	no	left	safe	0.25	exploration_one_prospect
4	kenya	female	27	2020-03-16	bahati	21	6	stable_environment	changing_first	subject3	left	pattern3	1	4	no	NA	NA	NA	NA	no	NA	safe	safe	no	no	left	safe	0.25	exploration_one_prospect
5	kenya	female	27	2020-03-16	bahati	21	6	stable_environment	changing_first	subject3	left	pattern3	1	5	no	NA	NA	NA	NA	no	NA	safe	safe	no	no	left	safe	0.25	exploration_one_prospect
6	kenya	female	27	2020-03-16	bahati	21	6	stable_environment	changing_first	subject3	left	pattern3	1	6	no	NA	NA	NA	NA	no	NA	safe	safe	no	no	left	safe	0.25	exploration_one_prospect
7	kenya	female	27	2020-03-16	bahati	21	6	stable_environment	changing_first	subject3	left	pattern3	1	7	no	NA	NA	NA	NA	no	NA	safe	safe	no	no	left	safe	0.25	exploration_one_prospect
8	kenya	female	27	2020-03-16	bahati	21	6	stable_environment	changing_first	subject3	left	pattern3	1	8	no	NA	NA	NA	NA	no	NA	safe	safe	no	no	left	safe	0.25	exploration_one_prospect
9	kenya	female	27	2020-03-16	bahati	22	6	stable_environment	changing_first	subject3	left	pattern3	2	1	yes	2	NA	safe	0.25	no	NA	safe	safe	no	no	left	safe	0.25	exploration_one_prospect
10	kenya	female	27	2020-03-16	bahati	22	6	stable_environment	changing_first	subject3	left	pattern3	2	2	yes	1	NA	safe	0.25	no	no	safe	safe	no	no	left	safe	0.25	exploration_one_prospect
11	kenya	female	27	2020-03-16	bahati	22	6	stable_environment	changing_first	subject3	left	pattern3	2	3	no	NA	NA	NA	NA	no	NA	safe	safe	no	no	left	safe	0.25	exploration_one_prospect
12	kenya	female	27	2020-03-16	bahati	22	6	stable_environment	changing_first	subject3	left	pattern3	2	4	no	NA	NA	NA	NA	no	NA	safe	safe	no	no	left	safe	0.25	exploration_one_prospect
13	kenya	female	27	2020-03-16	bahati	22	6	stable_environment	changing_first	subject3	left	pattern3	2	5	no	NA	NA	NA	NA	no	NA	safe	safe	no	no	left	safe	0.25	exploration_one_prospect
14	kenya	female	27	2020-03-16	bahati	22	6	stable_environment	changing_first	subject3	left	pattern3	2	6	no	NA	NA	NA	NA	no	NA	safe	safe	no	no	left	safe	0.25	exploration_one_prospect
15	kenya	female	27	2020-03-16	bahati	22	6	stable_environment	changing_first	subject3	left	pattern3	2	7	no	NA	NA	NA	NA	no	NA	safe	safe	no	no	left	safe	0.25	exploration_one_prospect
16	kenya	female	27	2020-03-16	bahati	22	6	stable_environment	changing_first	subject3	left	pattern3	2	8	no	NA	NA	NA	NA	no	NA	safe	safe	no	no	left	safe	0.25	exploration_one_prospect
17	kenya	female	27	2020-03-16	bahati	23	6	stable_environment	changing_first	subject3	left	pattern3	1	1	yes	2	NA	safe	0.25	no	NA	safe	safe	no	no	left	safe	0.25	exploration_one_prospect
18	kenya	female	27	2020-03-16	bahati	23	6	stable_environment	changing_first	subject3	left	pattern3	1	2	yes	1	NA	safe	0.25	no	no	safe	safe	no	no	left	safe	0.25	exploration_one_prospect
19	kenya	female	27	2020-03-16	bahati	23	6	stable_environment	changing_first	subject3	left	pattern3	1	3	no	NA	NA	NA	NA	no	NA	safe	safe	no	no	left	safe	0.25	exploration_one_prospect
20	kenya	female	27	2020-03-16	bahati	23	6	stable_environment	changing_first	subject3	left	pattern3	1	4	no	NA	NA	NA	NA	no	NA	safe	safe	no	no	left	safe	0.25	exploration_one_prospect
21	kenya	female	27	2020-03-16	bahati	23	6	stable_environment	changing_first	subject3	left	pattern3	1	5	no	NA	NA	NA	NA	no	NA	safe	safe	no	no	left	safe	0.25	exploration_one_prospect
22	kenya	female	27	2020-03-16	bahati	23	6	stable_environment	changing_first	subject3	left	pattern3	1	6	no	NA	NA	NA	NA	no	NA	safe	safe	no	no	left	safe	0.25	exploration_one_prospect
23	kenya	female	27	2020-03-16	bahati	23	6	stable_environment	changing_first	subject3	left	pattern3	1	7	no	NA	NA	NA	NA	no	NA	safe	safe	no	no	left	safe	0.25	exploration_one_prospect
24	kenya	female	27	2020-03-16	bahati	23	6	stable_environment	changing_first	subject3	left	pattern3	1	8	no	NA	NA	NA	NA	no	NA	safe	safe	no	no	left	safe	0.25	exploration_one_prospect
25	kenya	female	27	2020-03-16	bahati	24	6	stable_environment	changing_first	subject3	left	pattern3	3	1	yes	3	NA	safe	0.25	no	NA	safe	safe	no	no	left	safe	0.25	exploration_one_prospect
26	kenya	female	27	2020-03-16	bahati	24	6	stable_environment	changing_first	subject3	left	pattern3	3	2	yes	2	NA	safe	0.25	no	no	safe	safe	no	no	left	safe	0.25	exploration_one_prospect
27	kenya	female	27	2020-03-16	bahati	24	6	stable_environment	changing_first	subject3	left	pattern3	3	3	no	NA	NA	NA	NA	no	NA	safe	safe	no	no	left	safe	0.25	exploration_one_prospect
28	kenya	female	27	2020-03-16	bahati	24	6	stable_environment	changing_first	subject3	left	pattern3	3	4	no	NA	NA	NA	NA	no	NA	safe	safe	no	no	left	safe	0.25	exploration_one_prospect
29	kenya	female	27	2020-03-16	bahati	24	6	stable_environment	changing_first	subject3	left	pattern3	3	5	no	NA	NA	NA	NA	no	NA	safe	safe	no	no	left	safe	0.25	exploration_one_prospect
30	kenya	female	27	2020-03-16	bahati	24	6	stable_environment	changing_first	subject3	left	pattern3	3	6	no	NA	NA	NA	NA	no	NA	safe	safe	no	no	left	safe	0.25	exploration_one_prospect
31	kenya	female	27	2020-03-16	bahati	24	6	stable_environment	changing_first	subject3	left	pattern3	3	7	no	NA	NA	NA	NA	no	NA	safe	safe	no	no	left	safe	0.25	exploration_one_prospect
32	kenya	female	27	2020-03-16	bahati	24	6	stable_environment	changing_first	subject3	left	pattern3	3	8	no	NA	NA	NA	NA	no	NA	safe	safe	no	no	left	safe	0.25	exploration_one_prospect
1	kenya	female	27	2020-03-16	bahati	25	7	stable_environment	changing_first	subject3	left	pattern3	3	1	yes	2	NA	safe	0.25	no	NA	safe	safe	no	no	left	safe	0.25	exploration_one_prospect
2	kenya	female	27	2020-03-16	bahati	25	7	stable_environment	changing_first	subject3	left	pattern3	3	2	yes	1	NA	safe	0.25	no	no	safe	safe	no	no	left	safe	0.25	exploration_one_prospect
3	kenya	female	27	2020-03-16	bahati	25	7	stable_environment	changing_first	subject3	left	pattern3	3	3	no	NA	NA	NA	NA	no	NA	safe	safe	no	no	left	safe	0.25	exploration_one_prospect
4	kenya	female	27	2020-03-16	bahati	25	7	stable_environment	changing_first	subject3	left	pattern3	3	4	no	NA	NA	NA	NA	no	NA	safe	safe	no	no	left	safe	0.25	exploration_one_prospect
5	kenya	female	27	2020-03-16	bahati	25	7	stable_environment	changing_first	subject3	left	pattern3	3	5	no	NA	NA	NA	NA	no	NA	safe	safe	no	no	left	safe	0.25	exploration_one_prospect
6	kenya	female	27	2020-03-16	bahati	25	7	stable_environment	changing_first	subject3	left	pattern3	3	6	no	NA	NA	NA	NA	no	NA	safe	safe	no	no	left	safe	0.25	exploration_one_prospect
7	kenya	female	27	2020-03-16	bahati	25	7	stable_environment	changing_first	subject3	left	pattern3	3	7	no	NA	NA	NA	NA	no	NA	safe	safe	no	no	left	safe	0.25	exploration_one_prospect
8	kenya	female	27	2020-03-16	bahati	25	7	stable_environment	changing_first	subject3	left	pattern3	3	8	no	NA	NA	NA	NA	no	NA	safe	safe	no	no	left	safe	0.25	exploration_one_prospect
9	kenya	female	27	2020-03-16	bahati	26	7	stable_environment	changing_first	subject3	left	pattern3	2	1	yes	2	NA	safe	0.25	no	NA	safe	safe	no	no	left	safe	0.25	exploration_one_prospect
10	kenya	female	27	2020-03-16	bahati	26	7	stable_environment	changing_first	subject3	left	pattern3	2	2	yes	1	NA	safe	0.25	no	no	safe	safe	no	no	left	safe	0.25	exploration_one_prospect
11	kenya	female	27	2020-03-16	bahati	26	7	stable_environment	changing_first	subject3	left	pattern3	2	3	yes	4	NA	safe	0.25	no	no	safe	safe	no	no	left	safe	0.25	exploration_one_prospect
12	kenya	female	27	2020-03-16	bahati	26	7	stable_environment	changing_first	subject3	left	pattern3	2	4	no	NA	NA	NA	NA	no	NA	safe	safe	no	no	left	safe	0.25	exploration_one_prospect
13	kenya	female	27	2020-03-16	bahati	26	7	stable_environment	changing_first	subject3	left	pattern3	2	5	no	NA	NA	NA	NA	no	NA	safe	safe	no	no	left	safe	0.25	exploration_one_prospect
14	kenya	female	27	2020-03-16	bahati	26	7	stable_environment	changing_first	subject3	left	pattern3	2	6	no	NA	NA	NA	NA	no	NA	safe	safe	no	no	left	safe	0.25	exploration_one_prospect
15	kenya	female	27	2020-03-16	bahati	26	7	stable_environment	changing_first	subject3	left	pattern3	2	7	no	NA	NA	NA	NA	no	NA	safe	safe	no	no	left	safe	0.25	exploration_one_prospect
16	kenya	female	27	2020-03-16	bahati	26	7	stable_environment	changing_first	subject3	left	pattern3	2	8	no	NA	NA	NA	NA	no	NA	safe	safe	no	no	left	safe	0.25	exploration_one_prospect
17	kenya	female	27	NA	bahati	27	7	stable_environment	changing_first	subject3	left	pattern3	4	1	NA	NA	NA	NA	NA	NA	NA	NA	NA	NA	NA	NA	NA	NA	NA
18	kenya	female	27	NA	bahati	27	7	stable_environment	changing_first	subject3	left	pattern3	4	2	NA	NA	NA	NA	NA	NA	NA	NA	NA	NA	NA	NA	NA	NA	NA
19	kenya	female	27	NA	bahati	27	7	stable_environment	changing_first	subject3	left	pattern3	4	3	NA	NA	NA	NA	NA	NA	NA	NA	NA	NA	NA	NA	NA	NA	NA
20	kenya	female	27	NA	bahati	27	7	stable_environment	changing_first	subject3	left	pattern3	4	4	NA	NA	NA	NA	NA	NA	NA	NA	NA	NA	NA	NA	NA	NA	NA
21	kenya	female	27	NA	bahati	27	7	stable_environment	changing_first	subject3	left	pattern3	4	5	NA	NA	NA	NA	NA	NA	NA	NA	NA	NA	NA	NA	NA	NA	NA
22	kenya	female	27	NA	bahati	27	7	stable_environment	changing_first	subject3	left	pattern3	4	6	NA	NA	NA	NA	NA	NA	NA	NA	NA	NA	NA	NA	NA	NA	NA
23	kenya	female	27	NA	bahati	27	7	stable_environment	changing_first	subject3	left	pattern3	4	7	NA	NA	NA	NA	NA	NA	NA	NA	NA	NA	NA	NA	NA	NA	NA
24	kenya	female	27	NA	bahati	27	7	stable_environment	changing_first	subject3	left	pattern3	4	8	NA	NA	NA	NA	NA	NA	NA	NA	NA	NA	NA	NA	NA	NA	NA
25	kenya	female	27	NA	bahati	28	7	stable_environment	changing_first	subject3	left	pattern3	1	1	NA	NA	NA	NA	NA	NA	NA	NA	NA	NA	NA	NA	NA	NA	NA
26	kenya	female	27	NA	bahati	28	7	stable_environment	changing_first	subject3	left	pattern3	1	2	NA	NA	NA	NA	NA	NA	NA	NA	NA	NA	NA	NA	NA	NA	NA
27	kenya	female	27	NA	bahati	28	7	stable_environment	changing_first	subject3	left	pattern3	1	3	NA	NA	NA	NA	NA	NA	NA	NA	NA	NA	NA	NA	NA	NA	NA
28	kenya	female	27	NA	bahati	28	7	stable_environment	changing_first	subject3	left	pattern3	1	4	NA	NA	NA	NA	NA	NA	NA	NA	NA	NA	NA	NA	NA	NA	NA
29	kenya	female	27	NA	bahati	28	7	stable_environment	changing_first	subject3	left	pattern3	1	5	NA	NA	NA	NA	NA	NA	NA	NA	NA	NA	NA	NA	NA	NA	NA
30	kenya	female	27	NA	bahati	28	7	stable_environment	changing_first	subject3	left	pattern3	1	6	NA	NA	NA	NA	NA	NA	NA	NA	NA	NA	NA	NA	NA	NA	NA
31	kenya	female	27	NA	bahati	28	7	stable_environment	changing_first	subject3	left	pattern3	1	7	NA	NA	NA	NA	NA	NA	NA	NA	NA	NA	NA	NA	NA	NA	NA
32	kenya	female	27	NA	bahati	28	7	stable_environment	changing_first	subject3	left	pattern3	1	8	NA	NA	NA	NA	NA	NA	NA	NA	NA	NA	NA	NA	NA	NA	NA
1	kenya	female	27	NA	bahati	29	8	stable_environment	changing_first	subject3	left	pattern3	2	1	NA	NA	NA	NA	NA	NA	NA	NA	NA	NA	NA	NA	NA	NA	NA
2	kenya	female	27	NA	bahati	29	8	stable_environment	changing_first	subject3	left	pattern3	2	2	NA	NA	NA	NA	NA	NA	NA	NA	NA	NA	NA	NA	NA	NA	NA
3	kenya	female	27	NA	bahati	29	8	stable_environment	changing_first	subject3	left	pattern3	2	3	NA	NA	NA	NA	NA	NA	NA	NA	NA	NA	NA	NA	NA	NA	NA
4	kenya	female	27	NA	bahati	29	8	stable_environment	changing_first	subject3	left	pattern3	2	4	NA	NA	NA	NA	NA	NA	NA	NA	NA	NA	NA	NA	NA	NA	NA
5	kenya	female	27	NA	bahati	29	8	stable_environment	changing_first	subject3	left	pattern3	2	5	NA	NA	NA	NA	NA	NA	NA	NA	NA	NA	NA	NA	NA	NA	NA
6	kenya	female	27	NA	bahati	29	8	stable_environment	changing_first	subject3	left	pattern3	2	6	NA	NA	NA	NA	NA	NA	NA	NA	NA	NA	NA	NA	NA	NA	NA
7	kenya	female	27	NA	bahati	29	8	stable_environment	changing_first	subject3	left	pattern3	2	7	NA	NA	NA	NA	NA	NA	NA	NA	NA	NA	NA	NA	NA	NA	NA
8	kenya	female	27	NA	bahati	29	8	stable_environment	changing_first	subject3	left	pattern3	2	8	NA	NA	NA	NA	NA	NA	NA	NA	NA	NA	NA	NA	NA	NA	NA
9	kenya	female	27	NA	bahati	30	8	stable_environment	changing_first	subject3	left	pattern3	4	1	NA	NA	NA	NA	NA	NA	NA	NA	NA	NA	NA	NA	NA	NA	NA
10	kenya	female	27	NA	bahati	30	8	stable_environment	changing_first	subject3	left	pattern3	4	2	NA	NA	NA	NA	NA	NA	NA	NA	NA	NA	NA	NA	NA	NA	NA
11	kenya	female	27	NA	bahati	30	8	stable_environment	changing_first	subject3	left	pattern3	4	3	NA	NA	NA	NA	NA	NA	NA	NA	NA	NA	NA	NA	NA	NA	NA
12	kenya	female	27	NA	bahati	30	8	stable_environment	changing_first	subject3	left	pattern3	4	4	NA	NA	NA	NA	NA	NA	NA	NA	NA	NA	NA	NA	NA	NA	NA
13	kenya	female	27	NA	bahati	30	8	stable_environment	changing_first	subject3	left	pattern3	4	5	NA	NA	NA	NA	NA	NA	NA	NA	NA	NA	NA	NA	NA	NA	NA
14	kenya	female	27	NA	bahati	30	8	stable_environment	changing_first	subject3	left	pattern3	4	6	NA	NA	NA	NA	NA	NA	NA	NA	NA	NA	NA	NA	NA	NA	NA
15	kenya	female	27	NA	bahati	30	8	stable_environment	changing_first	subject3	left	pattern3	4	7	NA	NA	NA	NA	NA	NA	NA	NA	NA	NA	NA	NA	NA	NA	NA
16	kenya	female	27	NA	bahati	30	8	stable_environment	changing_first	subject3	left	pattern3	4	8	NA	NA	NA	NA	NA	NA	NA	NA	NA	NA	NA	NA	NA	NA	NA
17	kenya	female	27	NA	bahati	31	8	stable_environment	changing_first	subject3	left	pattern3	3	1	NA	NA	NA	NA	NA	NA	NA	NA	NA	NA	NA	NA	NA	NA	NA
18	kenya	female	27	NA	bahati	31	8	stable_environment	changing_first	subject3	left	pattern3	3	2	NA	NA	NA	NA	NA	NA	NA	NA	NA	NA	NA	NA	NA	NA	NA
19	kenya	female	27	NA	bahati	31	8	stable_environment	changing_first	subject3	left	pattern3	3	3	NA	NA	NA	NA	NA	NA	NA	NA	NA	NA	NA	NA	NA	NA	NA
20	kenya	female	27	NA	bahati	31	8	stable_environment	changing_first	subject3	left	pattern3	3	4	NA	NA	NA	NA	NA	NA	NA	NA	NA	NA	NA	NA	NA	NA	NA
21	kenya	female	27	NA	bahati	31	8	stable_environment	changing_first	subject3	left	pattern3	3	5	NA	NA	NA	NA	NA	NA	NA	NA	NA	NA	NA	NA	NA	NA	NA
22	kenya	female	27	NA	bahati	31	8	stable_environment	changing_first	subject3	left	pattern3	3	6	NA	NA	NA	NA	NA	NA	NA	NA	NA	NA	NA	NA	NA	NA	NA
23	kenya	female	27	NA	bahati	31	8	stable_environment	changing_first	subject3	left	pattern3	3	7	NA	NA	NA	NA	NA	NA	NA	NA	NA	NA	NA	NA	NA	NA	NA
24	kenya	female	27	NA	bahati	31	8	stable_environment	changing_first	subject3	left	pattern3	3	8	NA	NA	NA	NA	NA	NA	NA	NA	NA	NA	NA	NA	NA	NA	NA
25	kenya	female	27	NA	bahati	32	8	stable_environment	changing_first	subject3	left	pattern3	4	1	NA	NA	NA	NA	NA	NA	NA	NA	NA	NA	NA	NA	NA	NA	NA
26	kenya	female	27	NA	bahati	32	8	stable_environment	changing_first	subject3	left	pattern3	4	2	NA	NA	NA	NA	NA	NA	NA	NA	NA	NA	NA	NA	NA	NA	NA
27	kenya	female	27	NA	bahati	32	8	stable_environment	changing_first	subject3	left	pattern3	4	3	NA	NA	NA	NA	NA	NA	NA	NA	NA	NA	NA	NA	NA	NA	NA
28	kenya	female	27	NA	bahati	32	8	stable_environment	changing_first	subject3	left	pattern3	4	4	NA	NA	NA	NA	NA	NA	NA	NA	NA	NA	NA	NA	NA	NA	NA
29	kenya	female	27	NA	bahati	32	8	stable_environment	changing_first	subject3	left	pattern3	4	5	NA	NA	NA	NA	NA	NA	NA	NA	NA	NA	NA	NA	NA	NA	NA
30	kenya	female	27	NA	bahati	32	8	stable_environment	changing_first	subject3	left	pattern3	4	6	NA	NA	NA	NA	NA	NA	NA	NA	NA	NA	NA	NA	NA	NA	NA
31	kenya	female	27	NA	bahati	32	8	stable_environment	changing_first	subject3	left	pattern3	4	7	NA	NA	NA	NA	NA	NA	NA	NA	NA	NA	NA	NA	NA	NA	NA
32	kenya	female	27	NA	bahati	32	8	stable_environment	changing_first	subject3	left	pattern3	4	8	NA	NA	NA	NA	NA	NA	NA	NA	NA	NA	NA	NA	NA	NA	NA
1	kenya	female	33	2020-01-29	cheetah	1	1	stable_environment	stable_first	subject3	left	pattern3	2	1	yes	2	NA	safe	0.25	no	NA	safe	risky	yes	yes	left	safe	0.25	comprehensive_exploration_each_prospect
2	kenya	female	33	2020-01-29	cheetah	1	1	stable_environment	stable_first	subject3	left	pattern3	2	2	yes	1	NA	safe	0.25	no	no	safe	risky	yes	yes	left	safe	0.25	comprehensive_exploration_each_prospect
3	kenya	female	33	2020-01-29	cheetah	1	1	stable_environment	stable_first	subject3	left	pattern3	2	3	yes	3	NA	safe	0.25	no	no	safe	risky	yes	yes	left	safe	0.25	comprehensive_exploration_each_prospect
4	kenya	female	33	2020-01-29	cheetah	1	1	stable_environment	stable_first	subject3	left	pattern3	2	4	yes	4	NA	safe	0.25	no	no	safe	risky	yes	yes	left	safe	0.25	comprehensive_exploration_each_prospect
5	kenya	female	33	2020-01-29	cheetah	1	1	stable_environment	stable_first	subject3	left	pattern3	2	5	yes	NA	3	risky	0	no	yes	safe	risky	yes	yes	left	safe	0.25	comprehensive_exploration_each_prospect
6	kenya	female	33	2020-01-29	cheetah	1	1	stable_environment	stable_first	subject3	left	pattern3	2	6	yes	NA	4	risky	0.5	no	no	safe	risky	yes	yes	left	safe	0.25	comprehensive_exploration_each_prospect
7	kenya	female	33	2020-01-29	cheetah	1	1	stable_environment	stable_first	subject3	left	pattern3	2	7	yes	NA	1	risky	0.5	no	no	safe	risky	yes	yes	left	safe	0.25	comprehensive_exploration_each_prospect
8	kenya	female	33	2020-01-29	cheetah	1	1	stable_environment	stable_first	subject3	left	pattern3	2	8	yes	NA	2	risky	0	no	no	safe	risky	yes	yes	left	safe	0.25	comprehensive_exploration_each_prospect
9	kenya	female	33	2020-01-29	cheetah	2	1	stable_environment	stable_first	subject3	left	pattern3	2	1	yes	4	NA	safe	0.25	no	NA	safe	safe	no	no	left	safe	0.25	exploration_one_prospect
10	kenya	female	33	2020-01-29	cheetah	2	1	stable_environment	stable_first	subject3	left	pattern3	2	2	yes	3	NA	safe	0.25	no	no	safe	safe	no	no	left	safe	0.25	exploration_one_prospect
11	kenya	female	33	2020-01-29	cheetah	2	1	stable_environment	stable_first	subject3	left	pattern3	2	3	yes	2	NA	safe	0.25	no	no	safe	safe	no	no	left	safe	0.25	exploration_one_prospect
12	kenya	female	33	2020-01-29	cheetah	2	1	stable_environment	stable_first	subject3	left	pattern3	2	4	yes	1	NA	safe	0.25	no	no	safe	safe	no	no	left	safe	0.25	exploration_one_prospect
13	kenya	female	33	2020-01-29	cheetah	2	1	stable_environment	stable_first	subject3	left	pattern3	2	5	no	NA	NA	NA	NA	no	no	safe	safe	no	no	left	safe	0.25	exploration_one_prospect
14	kenya	female	33	2020-01-29	cheetah	2	1	stable_environment	stable_first	subject3	left	pattern3	2	6	no	NA	NA	NA	NA	no	no	safe	safe	no	no	left	safe	0.25	exploration_one_prospect
15	kenya	female	33	2020-01-29	cheetah	2	1	stable_environment	stable_first	subject3	left	pattern3	2	7	no	NA	NA	NA	NA	no	no	safe	safe	no	no	left	safe	0.25	exploration_one_prospect
16	kenya	female	33	2020-01-29	cheetah	2	1	stable_environment	stable_first	subject3	left	pattern3	2	8	no	NA	NA	NA	NA	no	no	safe	safe	no	no	left	safe	0.25	exploration_one_prospect
17	kenya	female	33	2020-01-29	cheetah	3	1	stable_environment	stable_first	subject3	left	pattern3	4	1	yes	4	NA	safe	0.25	no	NA	safe	risky	yes	yes	left	safe	0.25	comprehensive_exploration_each_prospect
18	kenya	female	33	2020-01-29	cheetah	3	1	stable_environment	stable_first	subject3	left	pattern3	4	2	yes	2	NA	safe	0.25	no	no	safe	risky	yes	yes	left	safe	0.25	comprehensive_exploration_each_prospect
19	kenya	female	33	2020-01-29	cheetah	3	1	stable_environment	stable_first	subject3	left	pattern3	4	3	yes	3	NA	safe	0.25	no	no	safe	risky	yes	yes	left	safe	0.25	comprehensive_exploration_each_prospect
20	kenya	female	33	2020-01-29	cheetah	3	1	stable_environment	stable_first	subject3	left	pattern3	4	4	yes	1	NA	safe	0.25	no	no	safe	risky	yes	yes	left	safe	0.25	comprehensive_exploration_each_prospect
21	kenya	female	33	2020-01-29	cheetah	3	1	stable_environment	stable_first	subject3	left	pattern3	4	5	yes	NA	3	risky	0	no	yes	safe	risky	yes	yes	left	safe	0.25	comprehensive_exploration_each_prospect
22	kenya	female	33	2020-01-29	cheetah	3	1	stable_environment	stable_first	subject3	left	pattern3	4	6	yes	NA	1	risky	0.5	no	no	safe	risky	yes	yes	left	safe	0.25	comprehensive_exploration_each_prospect
23	kenya	female	33	2020-01-29	cheetah	3	1	stable_environment	stable_first	subject3	left	pattern3	4	7	yes	NA	2	risky	0	no	no	safe	risky	yes	yes	left	safe	0.25	comprehensive_exploration_each_prospect
24	kenya	female	33	2020-01-29	cheetah	3	1	stable_environment	stable_first	subject3	left	pattern3	4	8	yes	NA	4	risky	0.5	no	no	safe	risky	yes	yes	left	safe	0.25	comprehensive_exploration_each_prospect
25	kenya	female	33	2020-01-29	cheetah	4	1	stable_environment	stable_first	subject3	left	pattern3	1	1	yes	4	NA	safe	0.25	no	NA	safe	safe	no	no	left	safe	0.25	exploration_one_prospect
26	kenya	female	33	2020-01-29	cheetah	4	1	stable_environment	stable_first	subject3	left	pattern3	1	2	yes	3	NA	safe	0.25	no	no	safe	safe	no	no	left	safe	0.25	exploration_one_prospect
27	kenya	female	33	2020-01-29	cheetah	4	1	stable_environment	stable_first	subject3	left	pattern3	1	3	yes	2	NA	safe	0.25	no	no	safe	safe	no	no	left	safe	0.25	exploration_one_prospect
28	kenya	female	33	2020-01-29	cheetah	4	1	stable_environment	stable_first	subject3	left	pattern3	1	4	yes	1	NA	safe	0.25	no	no	safe	safe	no	no	left	safe	0.25	exploration_one_prospect
29	kenya	female	33	2020-01-29	cheetah	4	1	stable_environment	stable_first	subject3	left	pattern3	1	5	no	NA	NA	NA	NA	no	NA	safe	safe	no	no	left	safe	0.25	exploration_one_prospect
30	kenya	female	33	2020-01-29	cheetah	4	1	stable_environment	stable_first	subject3	left	pattern3	1	6	no	NA	NA	NA	NA	no	NA	safe	safe	no	no	left	safe	0.25	exploration_one_prospect
31	kenya	female	33	2020-01-29	cheetah	4	1	stable_environment	stable_first	subject3	left	pattern3	1	7	no	NA	NA	NA	NA	no	NA	safe	safe	no	no	left	safe	0.25	exploration_one_prospect
32	kenya	female	33	2020-01-29	cheetah	4	1	stable_environment	stable_first	subject3	left	pattern3	1	8	no	NA	NA	NA	NA	no	NA	safe	safe	no	no	left	safe	0.25	exploration_one_prospect
1	kenya	female	33	2020-01-30	cheetah	5	2	stable_environment	stable_first	subject3	left	pattern3	2	1	yes	NA	3	risky	0	no	NA	risky	safe	yes	yes	right	risky	0	comprehensive_exploration_each_prospect
2	kenya	female	33	2020-01-30	cheetah	5	2	stable_environment	stable_first	subject3	left	pattern3	2	2	yes	NA	4	risky	0.5	no	no	risky	safe	yes	yes	right	risky	0	comprehensive_exploration_each_prospect
3	kenya	female	33	2020-01-30	cheetah	5	2	stable_environment	stable_first	subject3	left	pattern3	2	3	yes	NA	1	risky	0.5	no	no	risky	safe	yes	yes	right	risky	0	comprehensive_exploration_each_prospect
4	kenya	female	33	2020-01-30	cheetah	5	2	stable_environment	stable_first	subject3	left	pattern3	2	4	yes	NA	2	risky	0	no	no	risky	safe	yes	yes	right	risky	0	comprehensive_exploration_each_prospect
5	kenya	female	33	2020-01-30	cheetah	5	2	stable_environment	stable_first	subject3	left	pattern3	2	5	yes	2	NA	safe	0.25	no	yes	risky	safe	yes	yes	right	risky	0	comprehensive_exploration_each_prospect
6	kenya	female	33	2020-01-30	cheetah	5	2	stable_environment	stable_first	subject3	left	pattern3	2	6	yes	3	NA	safe	0.25	no	no	risky	safe	yes	yes	right	risky	0	comprehensive_exploration_each_prospect
7	kenya	female	33	2020-01-30	cheetah	5	2	stable_environment	stable_first	subject3	left	pattern3	2	7	yes	4	NA	safe	0.25	no	no	risky	safe	yes	yes	right	risky	0	comprehensive_exploration_each_prospect
8	kenya	female	33	2020-01-30	cheetah	5	2	stable_environment	stable_first	subject3	left	pattern3	2	8	yes	1	NA	safe	0.25	no	no	risky	safe	yes	yes	right	risky	0	comprehensive_exploration_each_prospect
9	kenya	female	33	2020-01-30	cheetah	6	2	stable_environment	stable_first	subject3	left	pattern3	1	1	yes	NA	2	risky	0	no	NA	risky	safe	yes	yes	left	safe	0.25	comprehensive_exploration_each_prospect
10	kenya	female	33	2020-01-30	cheetah	6	2	stable_environment	stable_first	subject3	left	pattern3	1	2	yes	NA	4	risky	0.5	no	no	risky	safe	yes	yes	left	safe	0.25	comprehensive_exploration_each_prospect
11	kenya	female	33	2020-01-30	cheetah	6	2	stable_environment	stable_first	subject3	left	pattern3	1	3	yes	NA	3	risky	0	no	no	risky	safe	yes	yes	left	safe	0.25	comprehensive_exploration_each_prospect
12	kenya	female	33	2020-01-30	cheetah	6	2	stable_environment	stable_first	subject3	left	pattern3	1	4	yes	NA	1	risky	0.5	no	no	risky	safe	yes	yes	left	safe	0.25	comprehensive_exploration_each_prospect
13	kenya	female	33	2020-01-30	cheetah	6	2	stable_environment	stable_first	subject3	left	pattern3	1	5	yes	1	NA	safe	0.25	no	yes	risky	safe	yes	yes	left	safe	0.25	comprehensive_exploration_each_prospect
14	kenya	female	33	2020-01-30	cheetah	6	2	stable_environment	stable_first	subject3	left	pattern3	1	6	yes	2	NA	safe	0.25	no	no	risky	safe	yes	yes	left	safe	0.25	comprehensive_exploration_each_prospect
15	kenya	female	33	2020-01-30	cheetah	6	2	stable_environment	stable_first	subject3	left	pattern3	1	7	yes	3	NA	safe	0.25	no	no	risky	safe	yes	yes	left	safe	0.25	comprehensive_exploration_each_prospect
16	kenya	female	33	2020-01-30	cheetah	6	2	stable_environment	stable_first	subject3	left	pattern3	1	8	yes	4	NA	safe	0.25	no	no	risky	safe	yes	yes	left	safe	0.25	comprehensive_exploration_each_prospect
17	kenya	female	33	2020-01-30	cheetah	7	2	stable_environment	stable_first	subject3	left	pattern3	3	1	yes	1	NA	safe	0.25	no	NA	safe	risky	yes	yes	left	safe	0.25	comprehensive_exploration_each_prospect
18	kenya	female	33	2020-01-30	cheetah	7	2	stable_environment	stable_first	subject3	left	pattern3	3	2	yes	2	NA	safe	0.25	no	no	safe	risky	yes	yes	left	safe	0.25	comprehensive_exploration_each_prospect
19	kenya	female	33	2020-01-30	cheetah	7	2	stable_environment	stable_first	subject3	left	pattern3	3	3	yes	3	NA	safe	0.25	no	no	safe	risky	yes	yes	left	safe	0.25	comprehensive_exploration_each_prospect
20	kenya	female	33	2020-01-30	cheetah	7	2	stable_environment	stable_first	subject3	left	pattern3	3	4	yes	4	NA	safe	0.25	no	no	safe	risky	yes	yes	left	safe	0.25	comprehensive_exploration_each_prospect
21	kenya	female	33	2020-01-30	cheetah	7	2	stable_environment	stable_first	subject3	left	pattern3	3	5	yes	NA	3	risky	0	no	yes	safe	risky	yes	yes	left	safe	0.25	comprehensive_exploration_each_prospect
22	kenya	female	33	2020-01-30	cheetah	7	2	stable_environment	stable_first	subject3	left	pattern3	3	6	yes	NA	4	risky	0.5	no	no	safe	risky	yes	yes	left	safe	0.25	comprehensive_exploration_each_prospect
23	kenya	female	33	2020-01-30	cheetah	7	2	stable_environment	stable_first	subject3	left	pattern3	3	7	yes	NA	1	risky	0.5	no	no	safe	risky	yes	yes	left	safe	0.25	comprehensive_exploration_each_prospect
24	kenya	female	33	2020-01-30	cheetah	7	2	stable_environment	stable_first	subject3	left	pattern3	3	8	yes	NA	2	risky	0	no	no	safe	risky	yes	yes	left	safe	0.25	comprehensive_exploration_each_prospect
25	kenya	female	33	2020-01-30	cheetah	8	2	stable_environment	stable_first	subject3	left	pattern3	4	1	yes	4	NA	safe	0.25	no	NA	safe	risky	yes	yes	right	risky	0.5	comprehensive_exploration_each_prospect
26	kenya	female	33	2020-01-30	cheetah	8	2	stable_environment	stable_first	subject3	left	pattern3	4	2	yes	3	NA	safe	0.25	no	no	safe	risky	yes	yes	right	risky	0.5	comprehensive_exploration_each_prospect
27	kenya	female	33	2020-01-30	cheetah	8	2	stable_environment	stable_first	subject3	left	pattern3	4	3	yes	2	NA	safe	0.25	no	no	safe	risky	yes	yes	right	risky	0.5	comprehensive_exploration_each_prospect
28	kenya	female	33	2020-01-30	cheetah	8	2	stable_environment	stable_first	subject3	left	pattern3	4	4	yes	1	NA	safe	0.25	no	no	safe	risky	yes	yes	right	risky	0.5	comprehensive_exploration_each_prospect
29	kenya	female	33	2020-01-30	cheetah	8	2	stable_environment	stable_first	subject3	left	pattern3	4	5	yes	NA	4	risky	0.5	no	yes	safe	risky	yes	yes	right	risky	0.5	comprehensive_exploration_each_prospect
30	kenya	female	33	2020-01-30	cheetah	8	2	stable_environment	stable_first	subject3	left	pattern3	4	6	yes	NA	3	risky	0	no	no	safe	risky	yes	yes	right	risky	0.5	comprehensive_exploration_each_prospect
31	kenya	female	33	2020-01-30	cheetah	8	2	stable_environment	stable_first	subject3	left	pattern3	4	7	yes	NA	2	risky	0	no	no	safe	risky	yes	yes	right	risky	0.5	comprehensive_exploration_each_prospect
32	kenya	female	33	2020-01-30	cheetah	8	2	stable_environment	stable_first	subject3	left	pattern3	4	8	yes	NA	1	risky	0.5	no	no	safe	risky	yes	yes	right	risky	0.5	comprehensive_exploration_each_prospect
1	kenya	female	33	2020-02-01	cheetah	9	3	stable_environment	stable_first	subject3	left	pattern3	2	1	yes	2	NA	safe	0.25	no	NA	safe	risky	yes	yes	left	safe	0.25	comprehensive_exploration_each_prospect
2	kenya	female	33	2020-02-01	cheetah	9	3	stable_environment	stable_first	subject3	left	pattern3	2	2	yes	3	NA	safe	0.25	no	no	safe	risky	yes	yes	left	safe	0.25	comprehensive_exploration_each_prospect
3	kenya	female	33	2020-02-01	cheetah	9	3	stable_environment	stable_first	subject3	left	pattern3	2	3	yes	4	NA	safe	0.25	no	no	safe	risky	yes	yes	left	safe	0.25	comprehensive_exploration_each_prospect
4	kenya	female	33	2020-02-01	cheetah	9	3	stable_environment	stable_first	subject3	left	pattern3	2	4	yes	1	NA	safe	0.25	no	no	safe	risky	yes	yes	left	safe	0.25	comprehensive_exploration_each_prospect
5	kenya	female	33	2020-02-01	cheetah	9	3	stable_environment	stable_first	subject3	left	pattern3	2	5	yes	NA	4	risky	0.5	no	yes	safe	risky	yes	yes	left	safe	0.25	comprehensive_exploration_each_prospect
6	kenya	female	33	2020-02-01	cheetah	9	3	stable_environment	stable_first	subject3	left	pattern3	2	6	yes	NA	3	risky	0	no	no	safe	risky	yes	yes	left	safe	0.25	comprehensive_exploration_each_prospect
7	kenya	female	33	2020-02-01	cheetah	9	3	stable_environment	stable_first	subject3	left	pattern3	2	7	yes	NA	1	risky	0.5	no	no	safe	risky	yes	yes	left	safe	0.25	comprehensive_exploration_each_prospect
8	kenya	female	33	2020-02-01	cheetah	9	3	stable_environment	stable_first	subject3	left	pattern3	2	8	yes	NA	2	risky	0	no	no	safe	risky	yes	yes	left	safe	0.25	comprehensive_exploration_each_prospect
9	kenya	female	33	2020-02-01	cheetah	10	3	stable_environment	stable_first	subject3	left	pattern3	1	1	yes	4	NA	safe	0.25	no	NA	safe	risky	yes	yes	left	safe	0.25	comprehensive_exploration_each_prospect
10	kenya	female	33	2020-02-01	cheetah	10	3	stable_environment	stable_first	subject3	left	pattern3	1	2	yes	3	NA	safe	0.25	no	no	safe	risky	yes	yes	left	safe	0.25	comprehensive_exploration_each_prospect
11	kenya	female	33	2020-02-01	cheetah	10	3	stable_environment	stable_first	subject3	left	pattern3	1	3	yes	2	NA	safe	0.25	no	no	safe	risky	yes	yes	left	safe	0.25	comprehensive_exploration_each_prospect
12	kenya	female	33	2020-02-01	cheetah	10	3	stable_environment	stable_first	subject3	left	pattern3	1	4	yes	1	NA	safe	0.25	no	no	safe	risky	yes	yes	left	safe	0.25	comprehensive_exploration_each_prospect
13	kenya	female	33	2020-02-01	cheetah	10	3	stable_environment	stable_first	subject3	left	pattern3	1	5	yes	NA	4	risky	0.5	no	yes	safe	risky	yes	yes	left	safe	0.25	comprehensive_exploration_each_prospect
14	kenya	female	33	2020-02-01	cheetah	10	3	stable_environment	stable_first	subject3	left	pattern3	1	6	yes	NA	1	risky	0.5	no	no	safe	risky	yes	yes	left	safe	0.25	comprehensive_exploration_each_prospect
15	kenya	female	33	2020-02-01	cheetah	10	3	stable_environment	stable_first	subject3	left	pattern3	1	7	yes	NA	2	risky	0	no	no	safe	risky	yes	yes	left	safe	0.25	comprehensive_exploration_each_prospect
16	kenya	female	33	2020-02-01	cheetah	10	3	stable_environment	stable_first	subject3	left	pattern3	1	8	yes	NA	3	risky	0	no	no	safe	risky	yes	yes	left	safe	0.25	comprehensive_exploration_each_prospect
17	kenya	female	33	2020-02-01	cheetah	11	3	stable_environment	stable_first	subject3	left	pattern3	1	1	yes	4	NA	safe	0.25	no	NA	safe	risky	yes	yes	left	safe	0.25	comprehensive_exploration_each_prospect
18	kenya	female	33	2020-02-01	cheetah	11	3	stable_environment	stable_first	subject3	left	pattern3	1	2	yes	3	NA	safe	0.25	no	no	safe	risky	yes	yes	left	safe	0.25	comprehensive_exploration_each_prospect
19	kenya	female	33	2020-02-01	cheetah	11	3	stable_environment	stable_first	subject3	left	pattern3	1	3	yes	2	NA	safe	0.25	no	no	safe	risky	yes	yes	left	safe	0.25	comprehensive_exploration_each_prospect
20	kenya	female	33	2020-02-01	cheetah	11	3	stable_environment	stable_first	subject3	left	pattern3	1	4	yes	1	NA	safe	0.25	no	no	safe	risky	yes	yes	left	safe	0.25	comprehensive_exploration_each_prospect
21	kenya	female	33	2020-02-01	cheetah	11	3	stable_environment	stable_first	subject3	left	pattern3	1	5	yes	NA	2	risky	0	no	yes	safe	risky	yes	yes	left	safe	0.25	comprehensive_exploration_each_prospect
22	kenya	female	33	2020-02-01	cheetah	11	3	stable_environment	stable_first	subject3	left	pattern3	1	6	yes	NA	3	risky	0	no	no	safe	risky	yes	yes	left	safe	0.25	comprehensive_exploration_each_prospect
23	kenya	female	33	2020-02-01	cheetah	11	3	stable_environment	stable_first	subject3	left	pattern3	1	7	yes	NA	4	risky	0.5	no	no	safe	risky	yes	yes	left	safe	0.25	comprehensive_exploration_each_prospect
24	kenya	female	33	2020-02-01	cheetah	11	3	stable_environment	stable_first	subject3	left	pattern3	1	8	yes	NA	1	risky	0.5	no	no	safe	risky	yes	yes	left	safe	0.25	comprehensive_exploration_each_prospect
25	kenya	female	33	2020-02-05	cheetah	12	3	stable_environment	stable_first	subject3	left	pattern3	3	1	yes	4	NA	safe	0.25	no	NA	safe	risky	yes	yes	left	safe	0.25	comprehensive_exploration_each_prospect
26	kenya	female	33	2020-02-05	cheetah	12	3	stable_environment	stable_first	subject3	left	pattern3	3	2	yes	3	NA	safe	0.25	no	no	safe	risky	yes	yes	left	safe	0.25	comprehensive_exploration_each_prospect
27	kenya	female	33	2020-02-05	cheetah	12	3	stable_environment	stable_first	subject3	left	pattern3	3	3	yes	NA	3	risky	0	no	yes	safe	risky	yes	yes	left	safe	0.25	comprehensive_exploration_each_prospect
28	kenya	female	33	2020-02-05	cheetah	12	3	stable_environment	stable_first	subject3	left	pattern3	3	4	yes	NA	4	risky	0.5	no	no	safe	risky	yes	yes	left	safe	0.25	comprehensive_exploration_each_prospect
29	kenya	female	33	2020-02-05	cheetah	12	3	stable_environment	stable_first	subject3	left	pattern3	3	5	yes	NA	2	risky	0	no	no	safe	risky	yes	yes	left	safe	0.25	comprehensive_exploration_each_prospect
30	kenya	female	33	2020-02-05	cheetah	12	3	stable_environment	stable_first	subject3	left	pattern3	3	6	yes	NA	1	risky	0.5	no	no	safe	risky	yes	yes	left	safe	0.25	comprehensive_exploration_each_prospect
31	kenya	female	33	2020-02-05	cheetah	12	3	stable_environment	stable_first	subject3	left	pattern3	3	7	no	NA	NA	NA	NA	no	NA	safe	risky	yes	yes	left	safe	0.25	comprehensive_exploration_each_prospect
32	kenya	female	33	2020-02-05	cheetah	12	3	stable_environment	stable_first	subject3	left	pattern3	3	8	no	NA	NA	NA	NA	no	NA	safe	risky	yes	yes	left	safe	0.25	comprehensive_exploration_each_prospect
1	kenya	female	33	2020-02-02	cheetah	13	4	stable_environment	stable_first	subject3	left	pattern3	4	1	yes	3	NA	safe	0.25	no	NA	safe	risky	yes	yes	left	safe	0.25	comprehensive_exploration_each_prospect
2	kenya	female	33	2020-02-02	cheetah	13	4	stable_environment	stable_first	subject3	left	pattern3	4	2	yes	4	NA	safe	0.25	no	no	safe	risky	yes	yes	left	safe	0.25	comprehensive_exploration_each_prospect
3	kenya	female	33	2020-02-02	cheetah	13	4	stable_environment	stable_first	subject3	left	pattern3	4	3	yes	1	NA	safe	0.25	no	no	safe	risky	yes	yes	left	safe	0.25	comprehensive_exploration_each_prospect
4	kenya	female	33	2020-02-02	cheetah	13	4	stable_environment	stable_first	subject3	left	pattern3	4	4	yes	2	NA	safe	0.25	no	no	safe	risky	yes	yes	left	safe	0.25	comprehensive_exploration_each_prospect
5	kenya	female	33	2020-02-02	cheetah	13	4	stable_environment	stable_first	subject3	left	pattern3	4	5	yes	NA	1	risky	0.5	no	yes	safe	risky	yes	yes	left	safe	0.25	comprehensive_exploration_each_prospect
6	kenya	female	33	2020-02-02	cheetah	13	4	stable_environment	stable_first	subject3	left	pattern3	4	6	yes	NA	2	risky	0	no	no	safe	risky	yes	yes	left	safe	0.25	comprehensive_exploration_each_prospect
7	kenya	female	33	2020-02-02	cheetah	13	4	stable_environment	stable_first	subject3	left	pattern3	4	7	yes	NA	3	risky	0	no	no	safe	risky	yes	yes	left	safe	0.25	comprehensive_exploration_each_prospect
8	kenya	female	33	2020-02-02	cheetah	13	4	stable_environment	stable_first	subject3	left	pattern3	4	8	yes	NA	4	risky	0.5	no	no	safe	risky	yes	yes	left	safe	0.25	comprehensive_exploration_each_prospect
9	kenya	female	33	2020-02-02	cheetah	14	4	stable_environment	stable_first	subject3	left	pattern3	4	1	yes	3	NA	safe	0.25	no	NA	safe	risky	yes	yes	left	safe	0.25	comprehensive_exploration_each_prospect
10	kenya	female	33	2020-02-02	cheetah	14	4	stable_environment	stable_first	subject3	left	pattern3	4	2	yes	4	NA	safe	0.25	no	no	safe	risky	yes	yes	left	safe	0.25	comprehensive_exploration_each_prospect
11	kenya	female	33	2020-02-02	cheetah	14	4	stable_environment	stable_first	subject3	left	pattern3	4	3	yes	2	NA	safe	0.25	no	no	safe	risky	yes	yes	left	safe	0.25	comprehensive_exploration_each_prospect
12	kenya	female	33	2020-02-02	cheetah	14	4	stable_environment	stable_first	subject3	left	pattern3	4	4	yes	1	NA	safe	0.25	no	no	safe	risky	yes	yes	left	safe	0.25	comprehensive_exploration_each_prospect
13	kenya	female	33	2020-02-02	cheetah	14	4	stable_environment	stable_first	subject3	left	pattern3	4	5	yes	NA	3	risky	0	no	yes	safe	risky	yes	yes	left	safe	0.25	comprehensive_exploration_each_prospect
14	kenya	female	33	2020-02-02	cheetah	14	4	stable_environment	stable_first	subject3	left	pattern3	4	6	yes	NA	4	risky	0.5	no	no	safe	risky	yes	yes	left	safe	0.25	comprehensive_exploration_each_prospect
15	kenya	female	33	2020-02-02	cheetah	14	4	stable_environment	stable_first	subject3	left	pattern3	4	7	yes	NA	1	risky	0.5	no	no	safe	risky	yes	yes	left	safe	0.25	comprehensive_exploration_each_prospect
16	kenya	female	33	2020-02-02	cheetah	14	4	stable_environment	stable_first	subject3	left	pattern3	4	8	yes	NA	2	risky	0	no	no	safe	risky	yes	yes	left	safe	0.25	comprehensive_exploration_each_prospect
17	kenya	female	33	2020-02-02	cheetah	15	4	stable_environment	stable_first	subject3	left	pattern3	2	1	yes	3	NA	safe	0.25	no	NA	safe	safe	no	no	left	safe	0.25	exploration_one_prospect
18	kenya	female	33	2020-02-02	cheetah	15	4	stable_environment	stable_first	subject3	left	pattern3	2	2	yes	4	NA	safe	0.25	no	no	safe	safe	no	no	left	safe	0.25	exploration_one_prospect
19	kenya	female	33	2020-02-02	cheetah	15	4	stable_environment	stable_first	subject3	left	pattern3	2	3	yes	2	NA	safe	0.25	no	no	safe	safe	no	no	left	safe	0.25	exploration_one_prospect
20	kenya	female	33	2020-02-02	cheetah	15	4	stable_environment	stable_first	subject3	left	pattern3	2	4	yes	1	NA	safe	0.25	no	no	safe	safe	no	no	left	safe	0.25	exploration_one_prospect
21	kenya	female	33	2020-02-02	cheetah	15	4	stable_environment	stable_first	subject3	left	pattern3	2	5	no	NA	NA	NA	NA	no	NA	safe	safe	no	no	left	safe	0.25	exploration_one_prospect
22	kenya	female	33	2020-02-02	cheetah	15	4	stable_environment	stable_first	subject3	left	pattern3	2	6	no	NA	NA	NA	NA	no	NA	safe	safe	no	no	left	safe	0.25	exploration_one_prospect
23	kenya	female	33	2020-02-02	cheetah	15	4	stable_environment	stable_first	subject3	left	pattern3	2	7	no	NA	NA	NA	NA	no	NA	safe	safe	no	no	left	safe	0.25	exploration_one_prospect
24	kenya	female	33	2020-02-02	cheetah	15	4	stable_environment	stable_first	subject3	left	pattern3	2	8	no	NA	NA	NA	NA	no	NA	safe	safe	no	no	left	safe	0.25	exploration_one_prospect
25	kenya	female	33	2020-02-02	cheetah	16	4	stable_environment	stable_first	subject3	left	pattern3	3	1	yes	4	NA	safe	0.25	no	NA	safe	risky	yes	yes	left	safe	0.25	comprehensive_exploration_each_prospect
26	kenya	female	33	2020-02-02	cheetah	16	4	stable_environment	stable_first	subject3	left	pattern3	3	2	yes	3	NA	safe	0.25	no	no	safe	risky	yes	yes	left	safe	0.25	comprehensive_exploration_each_prospect
27	kenya	female	33	2020-02-02	cheetah	16	4	stable_environment	stable_first	subject3	left	pattern3	3	3	yes	2	NA	safe	0.25	no	no	safe	risky	yes	yes	left	safe	0.25	comprehensive_exploration_each_prospect
28	kenya	female	33	2020-02-02	cheetah	16	4	stable_environment	stable_first	subject3	left	pattern3	3	4	yes	1	NA	safe	0.25	no	no	safe	risky	yes	yes	left	safe	0.25	comprehensive_exploration_each_prospect
29	kenya	female	33	2020-02-02	cheetah	16	4	stable_environment	stable_first	subject3	left	pattern3	3	5	yes	NA	1	risky	0.5	no	yes	safe	risky	yes	yes	left	safe	0.25	comprehensive_exploration_each_prospect
30	kenya	female	33	2020-02-02	cheetah	16	4	stable_environment	stable_first	subject3	left	pattern3	3	6	yes	NA	3	risky	0	no	no	safe	risky	yes	yes	left	safe	0.25	comprehensive_exploration_each_prospect
31	kenya	female	33	2020-02-02	cheetah	16	4	stable_environment	stable_first	subject3	left	pattern3	3	7	yes	NA	2	risky	0	no	no	safe	risky	yes	yes	left	safe	0.25	comprehensive_exploration_each_prospect
32	kenya	female	33	2020-02-02	cheetah	16	4	stable_environment	stable_first	subject3	left	pattern3	3	8	yes	NA	4	risky	0.5	no	no	safe	risky	yes	yes	left	safe	0.25	comprehensive_exploration_each_prospect
1	kenya	female	33	2020-02-03	cheetah	17	5	stable_environment	stable_first	subject3	left	pattern3	1	1	yes	NA	4	risky	0.5	no	NA	risky	safe	yes	yes	right	risky	0.5	comprehensive_exploration_each_prospect
2	kenya	female	33	2020-02-03	cheetah	17	5	stable_environment	stable_first	subject3	left	pattern3	1	2	yes	NA	3	risky	0	no	no	risky	safe	yes	yes	right	risky	0.5	comprehensive_exploration_each_prospect
3	kenya	female	33	2020-02-03	cheetah	17	5	stable_environment	stable_first	subject3	left	pattern3	1	3	yes	NA	2	risky	0	no	no	risky	safe	yes	yes	right	risky	0.5	comprehensive_exploration_each_prospect
4	kenya	female	33	2020-02-03	cheetah	17	5	stable_environment	stable_first	subject3	left	pattern3	1	4	yes	NA	1	risky	0.5	no	no	risky	safe	yes	yes	right	risky	0.5	comprehensive_exploration_each_prospect
5	kenya	female	33	2020-02-03	cheetah	17	5	stable_environment	stable_first	subject3	left	pattern3	1	5	yes	3	NA	safe	0.25	no	yes	risky	safe	yes	yes	right	risky	0.5	comprehensive_exploration_each_prospect
6	kenya	female	33	2020-02-03	cheetah	17	5	stable_environment	stable_first	subject3	left	pattern3	1	6	yes	4	NA	safe	0.25	no	no	risky	safe	yes	yes	right	risky	0.5	comprehensive_exploration_each_prospect
7	kenya	female	33	2020-02-03	cheetah	17	5	stable_environment	stable_first	subject3	left	pattern3	1	7	yes	1	NA	safe	0.25	no	no	risky	safe	yes	yes	right	risky	0.5	comprehensive_exploration_each_prospect
8	kenya	female	33	2020-02-03	cheetah	17	5	stable_environment	stable_first	subject3	left	pattern3	1	8	no	NA	NA	NA	NA	no	NA	risky	safe	yes	yes	right	risky	0.5	comprehensive_exploration_each_prospect
9	kenya	female	33	2020-02-03	cheetah	18	5	stable_environment	stable_first	subject3	left	pattern3	3	1	yes	NA	1	risky	0.5	no	NA	risky	safe	yes	yes	right	risky	0	comprehensive_exploration_each_prospect
10	kenya	female	33	2020-02-03	cheetah	18	5	stable_environment	stable_first	subject3	left	pattern3	3	2	yes	NA	3	risky	0	no	no	risky	safe	yes	yes	right	risky	0	comprehensive_exploration_each_prospect
11	kenya	female	33	2020-02-03	cheetah	18	5	stable_environment	stable_first	subject3	left	pattern3	3	3	yes	NA	4	risky	0	no	no	risky	safe	yes	yes	right	risky	0	comprehensive_exploration_each_prospect
12	kenya	female	33	2020-02-03	cheetah	18	5	stable_environment	stable_first	subject3	left	pattern3	3	4	yes	NA	2	risky	0	no	no	risky	safe	yes	yes	right	risky	0	comprehensive_exploration_each_prospect
13	kenya	female	33	2020-02-03	cheetah	18	5	stable_environment	stable_first	subject3	left	pattern3	3	5	yes	2	NA	safe	0.25	no	yes	risky	safe	yes	yes	right	risky	0	comprehensive_exploration_each_prospect
14	kenya	female	33	2020-02-03	cheetah	18	5	stable_environment	stable_first	subject3	left	pattern3	3	6	yes	4	NA	safe	0.25	no	no	risky	safe	yes	yes	right	risky	0	comprehensive_exploration_each_prospect
15	kenya	female	33	2020-02-03	cheetah	18	5	stable_environment	stable_first	subject3	left	pattern3	3	7	yes	3	NA	safe	0.25	no	no	risky	safe	yes	yes	right	risky	0	comprehensive_exploration_each_prospect
16	kenya	female	33	2020-02-03	cheetah	18	5	stable_environment	stable_first	subject3	left	pattern3	3	8	no	NA	NA	NA	NA	no	NA	risky	safe	yes	yes	right	risky	0	comprehensive_exploration_each_prospect
17	kenya	female	33	2020-02-03	cheetah	19	5	stable_environment	stable_first	subject3	left	pattern3	3	1	yes	NA	3	risky	0	no	NA	risky	safe	yes	yes	right	risky	0	comprehensive_exploration_each_prospect
18	kenya	female	33	2020-02-03	cheetah	19	5	stable_environment	stable_first	subject3	left	pattern3	3	2	yes	NA	4	risky	0.5	no	no	risky	safe	yes	yes	right	risky	0	comprehensive_exploration_each_prospect
19	kenya	female	33	2020-02-03	cheetah	19	5	stable_environment	stable_first	subject3	left	pattern3	3	3	yes	NA	1	risky	0.5	no	no	risky	safe	yes	yes	right	risky	0	comprehensive_exploration_each_prospect
20	kenya	female	33	2020-02-03	cheetah	19	5	stable_environment	stable_first	subject3	left	pattern3	3	4	yes	NA	2	risky	0	no	no	risky	safe	yes	yes	right	risky	0	comprehensive_exploration_each_prospect
21	kenya	female	33	2020-02-03	cheetah	19	5	stable_environment	stable_first	subject3	left	pattern3	3	5	yes	2	NA	safe	0.25	no	yes	risky	safe	yes	yes	right	risky	0	comprehensive_exploration_each_prospect
22	kenya	female	33	2020-02-03	cheetah	19	5	stable_environment	stable_first	subject3	left	pattern3	3	6	yes	1	NA	safe	0.25	no	no	risky	safe	yes	yes	right	risky	0	comprehensive_exploration_each_prospect
23	kenya	female	33	2020-02-03	cheetah	19	5	stable_environment	stable_first	subject3	left	pattern3	3	7	yes	3	NA	safe	0.25	no	no	risky	safe	yes	yes	right	risky	0	comprehensive_exploration_each_prospect
24	kenya	female	33	2020-02-03	cheetah	19	5	stable_environment	stable_first	subject3	left	pattern3	3	8	yes	4	NA	safe	0.25	no	no	risky	safe	yes	yes	right	risky	0	comprehensive_exploration_each_prospect
25	kenya	female	33	2020-02-03	cheetah	20	5	stable_environment	stable_first	subject3	left	pattern3	4	1	yes	4	NA	safe	0.25	no	NA	safe	risky	yes	yes	right	risky	0.5	comprehensive_exploration_each_prospect
26	kenya	female	33	2020-02-03	cheetah	20	5	stable_environment	stable_first	subject3	left	pattern3	4	2	yes	3	NA	safe	0.25	no	no	safe	risky	yes	yes	right	risky	0.5	comprehensive_exploration_each_prospect
27	kenya	female	33	2020-02-03	cheetah	20	5	stable_environment	stable_first	subject3	left	pattern3	4	3	yes	2	NA	safe	0.25	no	no	safe	risky	yes	yes	right	risky	0.5	comprehensive_exploration_each_prospect
28	kenya	female	33	2020-02-03	cheetah	20	5	stable_environment	stable_first	subject3	left	pattern3	4	4	yes	1	NA	safe	0.25	no	no	safe	risky	yes	yes	right	risky	0.5	comprehensive_exploration_each_prospect
29	kenya	female	33	2020-02-03	cheetah	20	5	stable_environment	stable_first	subject3	left	pattern3	4	5	yes	NA	1	risky	0.5	no	yes	safe	risky	yes	yes	right	risky	0.5	comprehensive_exploration_each_prospect
30	kenya	female	33	2020-02-03	cheetah	20	5	stable_environment	stable_first	subject3	left	pattern3	4	6	yes	NA	2	risky	0	no	no	safe	risky	yes	yes	right	risky	0.5	comprehensive_exploration_each_prospect
31	kenya	female	33	2020-02-03	cheetah	20	5	stable_environment	stable_first	subject3	left	pattern3	4	7	yes	NA	3	risky	0	no	no	safe	risky	yes	yes	right	risky	0.5	comprehensive_exploration_each_prospect
32	kenya	female	33	2020-02-03	cheetah	20	5	stable_environment	stable_first	subject3	left	pattern3	4	8	yes	NA	4	risky	0.5	no	no	safe	risky	yes	yes	right	risky	0.5	comprehensive_exploration_each_prospect
1	kenya	female	33	2020-02-04	cheetah	21	6	stable_environment	stable_first	subject3	left	pattern3	1	1	yes	NA	4	risky	0.5	no	NA	risky	safe	yes	yes	right	risky	0.5	comprehensive_exploration_each_prospect
2	kenya	female	33	2020-02-04	cheetah	21	6	stable_environment	stable_first	subject3	left	pattern3	1	2	yes	NA	3	risky	0	no	no	risky	safe	yes	yes	right	risky	0.5	comprehensive_exploration_each_prospect
3	kenya	female	33	2020-02-04	cheetah	21	6	stable_environment	stable_first	subject3	left	pattern3	1	3	yes	NA	2	risky	0	no	no	risky	safe	yes	yes	right	risky	0.5	comprehensive_exploration_each_prospect
4	kenya	female	33	2020-02-04	cheetah	21	6	stable_environment	stable_first	subject3	left	pattern3	1	4	yes	NA	1	risky	0.5	no	no	risky	safe	yes	yes	right	risky	0.5	comprehensive_exploration_each_prospect
5	kenya	female	33	2020-02-04	cheetah	21	6	stable_environment	stable_first	subject3	left	pattern3	1	5	yes	3	NA	safe	0.25	no	yes	risky	safe	yes	yes	right	risky	0.5	comprehensive_exploration_each_prospect
6	kenya	female	33	2020-02-04	cheetah	21	6	stable_environment	stable_first	subject3	left	pattern3	1	6	yes	4	NA	safe	0.25	no	no	risky	safe	yes	yes	right	risky	0.5	comprehensive_exploration_each_prospect
7	kenya	female	33	2020-02-04	cheetah	21	6	stable_environment	stable_first	subject3	left	pattern3	1	7	yes	2	NA	safe	0.25	no	no	risky	safe	yes	yes	right	risky	0.5	comprehensive_exploration_each_prospect
8	kenya	female	33	2020-02-04	cheetah	21	6	stable_environment	stable_first	subject3	left	pattern3	1	8	yes	1	NA	safe	0.25	no	no	risky	safe	yes	yes	right	risky	0.5	comprehensive_exploration_each_prospect
9	kenya	female	33	2020-02-04	cheetah	22	6	stable_environment	stable_first	subject3	left	pattern3	2	1	yes	3	NA	safe	0.25	no	NA	safe	risky	yes	yes	right	risky	0	comprehensive_exploration_each_prospect
10	kenya	female	33	2020-02-04	cheetah	22	6	stable_environment	stable_first	subject3	left	pattern3	2	2	yes	4	NA	safe	0.25	no	no	safe	risky	yes	yes	right	risky	0	comprehensive_exploration_each_prospect
11	kenya	female	33	2020-02-04	cheetah	22	6	stable_environment	stable_first	subject3	left	pattern3	2	3	yes	NA	4	risky	0.5	no	yes	safe	risky	yes	yes	right	risky	0	comprehensive_exploration_each_prospect
12	kenya	female	33	2020-02-04	cheetah	22	6	stable_environment	stable_first	subject3	left	pattern3	2	4	yes	NA	3	risky	0	no	no	safe	risky	yes	yes	right	risky	0	comprehensive_exploration_each_prospect
13	kenya	female	33	2020-02-04	cheetah	22	6	stable_environment	stable_first	subject3	left	pattern3	2	5	yes	NA	2	risky	0	no	no	safe	risky	yes	yes	right	risky	0	comprehensive_exploration_each_prospect
14	kenya	female	33	2020-02-04	cheetah	22	6	stable_environment	stable_first	subject3	left	pattern3	2	6	yes	NA	1	risky	0.5	no	no	safe	risky	yes	yes	right	risky	0	comprehensive_exploration_each_prospect
15	kenya	female	33	2020-02-04	cheetah	22	6	stable_environment	stable_first	subject3	left	pattern3	2	7	no	NA	NA	NA	NA	no	NA	safe	risky	yes	yes	right	risky	0	comprehensive_exploration_each_prospect
16	kenya	female	33	2020-02-04	cheetah	22	6	stable_environment	stable_first	subject3	left	pattern3	2	8	no	NA	NA	NA	NA	no	NA	safe	risky	yes	yes	right	risky	0	comprehensive_exploration_each_prospect
17	kenya	female	33	2020-02-04	cheetah	23	6	stable_environment	stable_first	subject3	left	pattern3	1	1	yes	NA	3	risky	0	no	NA	risky	safe	yes	yes	right	risky	0.5	comprehensive_exploration_each_prospect
18	kenya	female	33	2020-02-04	cheetah	23	6	stable_environment	stable_first	subject3	left	pattern3	1	2	yes	NA	4	risky	0.5	no	no	risky	safe	yes	yes	right	risky	0.5	comprehensive_exploration_each_prospect
19	kenya	female	33	2020-02-04	cheetah	23	6	stable_environment	stable_first	subject3	left	pattern3	1	3	yes	NA	2	risky	0	no	no	risky	safe	yes	yes	right	risky	0.5	comprehensive_exploration_each_prospect
20	kenya	female	33	2020-02-04	cheetah	23	6	stable_environment	stable_first	subject3	left	pattern3	1	4	yes	NA	1	risky	0.5	no	no	risky	safe	yes	yes	right	risky	0.5	comprehensive_exploration_each_prospect
21	kenya	female	33	2020-02-04	cheetah	23	6	stable_environment	stable_first	subject3	left	pattern3	1	5	yes	1	NA	safe	0.25	no	yes	risky	safe	yes	yes	right	risky	0.5	comprehensive_exploration_each_prospect
22	kenya	female	33	2020-02-04	cheetah	23	6	stable_environment	stable_first	subject3	left	pattern3	1	6	yes	4	NA	safe	0.25	no	no	risky	safe	yes	yes	right	risky	0.5	comprehensive_exploration_each_prospect
23	kenya	female	33	2020-02-04	cheetah	23	6	stable_environment	stable_first	subject3	left	pattern3	1	7	no	NA	NA	NA	NA	no	NA	risky	safe	yes	yes	right	risky	0.5	comprehensive_exploration_each_prospect
24	kenya	female	33	2020-02-04	cheetah	23	6	stable_environment	stable_first	subject3	left	pattern3	1	8	no	NA	NA	NA	NA	no	NA	risky	safe	yes	yes	right	risky	0.5	comprehensive_exploration_each_prospect
25	kenya	female	33	2020-02-04	cheetah	24	6	stable_environment	stable_first	subject3	left	pattern3	3	1	yes	NA	4	risky	0.5	no	NA	risky	risky	no	yes	right	risky	0	exploration_one_prospect
26	kenya	female	33	2020-02-04	cheetah	24	6	stable_environment	stable_first	subject3	left	pattern3	3	2	yes	NA	3	risky	0	no	no	risky	risky	no	yes	right	risky	0	exploration_one_prospect
27	kenya	female	33	2020-02-04	cheetah	24	6	stable_environment	stable_first	subject3	left	pattern3	3	3	yes	NA	1	risky	0.5	no	no	risky	risky	no	yes	right	risky	0	exploration_one_prospect
28	kenya	female	33	2020-02-04	cheetah	24	6	stable_environment	stable_first	subject3	left	pattern3	3	4	no	NA	NA	NA	NA	no	NA	risky	risky	no	yes	right	risky	0	exploration_one_prospect
29	kenya	female	33	2020-02-04	cheetah	24	6	stable_environment	stable_first	subject3	left	pattern3	3	5	no	NA	NA	NA	NA	no	NA	risky	risky	no	yes	right	risky	0	exploration_one_prospect
30	kenya	female	33	2020-02-04	cheetah	24	6	stable_environment	stable_first	subject3	left	pattern3	3	6	no	NA	NA	NA	NA	no	NA	risky	risky	no	yes	right	risky	0	exploration_one_prospect
31	kenya	female	33	2020-02-04	cheetah	24	6	stable_environment	stable_first	subject3	left	pattern3	3	7	no	NA	NA	NA	NA	no	NA	risky	risky	no	yes	right	risky	0	exploration_one_prospect
32	kenya	female	33	2020-02-04	cheetah	24	6	stable_environment	stable_first	subject3	left	pattern3	3	8	no	NA	NA	NA	NA	no	NA	risky	risky	no	yes	right	risky	0	exploration_one_prospect
1	kenya	female	33	2020-02-05	cheetah	25	7	stable_environment	stable_first	subject3	left	pattern3	3	1	yes	NA	4	risky	0.5	no	NA	risky	risky	no	no	right	risky	0	exploration_one_prospect
2	kenya	female	33	2020-02-05	cheetah	25	7	stable_environment	stable_first	subject3	left	pattern3	3	2	no	NA	NA	NA	NA	no	NA	risky	risky	no	no	right	risky	0	exploration_one_prospect
3	kenya	female	33	2020-02-05	cheetah	25	7	stable_environment	stable_first	subject3	left	pattern3	3	3	no	NA	NA	NA	NA	no	NA	risky	risky	no	no	right	risky	0	exploration_one_prospect
4	kenya	female	33	2020-02-05	cheetah	25	7	stable_environment	stable_first	subject3	left	pattern3	3	4	no	NA	NA	NA	NA	no	NA	risky	risky	no	no	right	risky	0	exploration_one_prospect
5	kenya	female	33	2020-02-05	cheetah	25	7	stable_environment	stable_first	subject3	left	pattern3	3	5	no	NA	NA	NA	NA	no	NA	risky	risky	no	no	right	risky	0	exploration_one_prospect
6	kenya	female	33	2020-02-05	cheetah	25	7	stable_environment	stable_first	subject3	left	pattern3	3	6	no	NA	NA	NA	NA	no	NA	risky	risky	no	no	right	risky	0	exploration_one_prospect
7	kenya	female	33	2020-02-05	cheetah	25	7	stable_environment	stable_first	subject3	left	pattern3	3	7	no	NA	NA	NA	NA	no	NA	risky	risky	no	no	right	risky	0	exploration_one_prospect
8	kenya	female	33	2020-02-05	cheetah	25	7	stable_environment	stable_first	subject3	left	pattern3	3	8	no	NA	NA	NA	NA	no	NA	risky	risky	no	no	right	risky	0	exploration_one_prospect
9	kenya	female	33	2020-02-05	cheetah	26	7	stable_environment	stable_first	subject3	left	pattern3	2	1	yes	NA	4	risky	0.5	no	NA	risky	risky	no	yes	right	risky	0	exploration_one_prospect
10	kenya	female	33	2020-02-05	cheetah	26	7	stable_environment	stable_first	subject3	left	pattern3	2	2	yes	NA	1	risky	0.5	no	no	risky	risky	no	yes	right	risky	0	exploration_one_prospect
11	kenya	female	33	2020-02-05	cheetah	26	7	stable_environment	stable_first	subject3	left	pattern3	2	3	yes	NA	3	risky	0	no	no	risky	risky	no	yes	right	risky	0	exploration_one_prospect
12	kenya	female	33	2020-02-05	cheetah	26	7	stable_environment	stable_first	subject3	left	pattern3	2	4	yes	NA	2	risky	0	no	no	risky	risky	no	yes	right	risky	0	exploration_one_prospect
13	kenya	female	33	2020-02-05	cheetah	26	7	stable_environment	stable_first	subject3	left	pattern3	2	5	no	NA	NA	NA	NA	no	NA	risky	risky	no	yes	right	risky	0	exploration_one_prospect
14	kenya	female	33	2020-02-05	cheetah	26	7	stable_environment	stable_first	subject3	left	pattern3	2	6	no	NA	NA	NA	NA	no	NA	risky	risky	no	yes	right	risky	0	exploration_one_prospect
15	kenya	female	33	2020-02-05	cheetah	26	7	stable_environment	stable_first	subject3	left	pattern3	2	7	no	NA	NA	NA	NA	no	NA	risky	risky	no	yes	right	risky	0	exploration_one_prospect
16	kenya	female	33	2020-02-05	cheetah	26	7	stable_environment	stable_first	subject3	left	pattern3	2	8	no	NA	NA	NA	NA	no	NA	risky	risky	no	yes	right	risky	0	exploration_one_prospect
17	kenya	female	33	2020-02-05	cheetah	27	7	stable_environment	stable_first	subject3	left	pattern3	4	1	yes	4	NA	safe	0.25	no	NA	safe	safe	no	no	left	safe	0.25	exploration_one_prospect
18	kenya	female	33	2020-02-05	cheetah	27	7	stable_environment	stable_first	subject3	left	pattern3	4	2	yes	3	NA	safe	0.25	no	no	safe	safe	no	no	left	safe	0.25	exploration_one_prospect
19	kenya	female	33	2020-02-05	cheetah	27	7	stable_environment	stable_first	subject3	left	pattern3	4	3	yes	2	NA	safe	0.25	no	no	safe	safe	no	no	left	safe	0.25	exploration_one_prospect
20	kenya	female	33	2020-02-05	cheetah	27	7	stable_environment	stable_first	subject3	left	pattern3	4	4	yes	1	NA	safe	0.25	no	no	safe	safe	no	no	left	safe	0.25	exploration_one_prospect
21	kenya	female	33	2020-02-05	cheetah	27	7	stable_environment	stable_first	subject3	left	pattern3	4	5	no	NA	NA	NA	NA	no	NA	safe	safe	no	no	left	safe	0.25	exploration_one_prospect
22	kenya	female	33	2020-02-05	cheetah	27	7	stable_environment	stable_first	subject3	left	pattern3	4	6	no	NA	NA	NA	NA	no	NA	safe	safe	no	no	left	safe	0.25	exploration_one_prospect
23	kenya	female	33	2020-02-05	cheetah	27	7	stable_environment	stable_first	subject3	left	pattern3	4	7	no	NA	NA	NA	NA	no	NA	safe	safe	no	no	left	safe	0.25	exploration_one_prospect
24	kenya	female	33	2020-02-05	cheetah	27	7	stable_environment	stable_first	subject3	left	pattern3	4	8	no	NA	NA	NA	NA	no	NA	safe	safe	no	no	left	safe	0.25	exploration_one_prospect
25	kenya	female	33	2020-02-05	cheetah	28	7	stable_environment	stable_first	subject3	left	pattern3	1	1	yes	NA	2	risky	0	no	NA	risky	risky	no	yes	right	risky	0.5	exploration_one_prospect
26	kenya	female	33	2020-02-05	cheetah	28	7	stable_environment	stable_first	subject3	left	pattern3	1	2	yes	NA	4	risky	0.5	no	no	risky	risky	no	yes	right	risky	0.5	exploration_one_prospect
27	kenya	female	33	2020-02-05	cheetah	28	7	stable_environment	stable_first	subject3	left	pattern3	1	3	yes	NA	3	risky	0	no	no	risky	risky	no	yes	right	risky	0.5	exploration_one_prospect
28	kenya	female	33	2020-02-05	cheetah	28	7	stable_environment	stable_first	subject3	left	pattern3	1	4	yes	NA	1	risky	0.5	no	no	risky	risky	no	yes	right	risky	0.5	exploration_one_prospect
29	kenya	female	33	2020-02-05	cheetah	28	7	stable_environment	stable_first	subject3	left	pattern3	1	5	no	NA	NA	NA	NA	no	NA	risky	risky	no	yes	right	risky	0.5	exploration_one_prospect
30	kenya	female	33	2020-02-05	cheetah	28	7	stable_environment	stable_first	subject3	left	pattern3	1	6	no	NA	NA	NA	NA	no	NA	risky	risky	no	yes	right	risky	0.5	exploration_one_prospect
31	kenya	female	33	2020-02-05	cheetah	28	7	stable_environment	stable_first	subject3	left	pattern3	1	7	no	NA	NA	NA	NA	no	NA	risky	risky	no	yes	right	risky	0.5	exploration_one_prospect
32	kenya	female	33	2020-02-05	cheetah	28	7	stable_environment	stable_first	subject3	left	pattern3	1	8	no	NA	NA	NA	NA	no	NA	risky	risky	no	yes	right	risky	0.5	exploration_one_prospect
1	kenya	female	33	2020-02-06	cheetah	29	8	stable_environment	stable_first	subject3	left	pattern3	2	1	yes	4	NA	safe	0.25	no	NA	safe	risky	yes	yes	right	risky	0	comprehensive_exploration_each_prospect
2	kenya	female	33	2020-02-06	cheetah	29	8	stable_environment	stable_first	subject3	left	pattern3	2	2	yes	3	NA	safe	0.25	no	no	safe	risky	yes	yes	right	risky	0	comprehensive_exploration_each_prospect
3	kenya	female	33	2020-02-06	cheetah	29	8	stable_environment	stable_first	subject3	left	pattern3	2	3	yes	NA	1	risky	0.5	no	yes	safe	risky	yes	yes	right	risky	0	comprehensive_exploration_each_prospect
4	kenya	female	33	2020-02-06	cheetah	29	8	stable_environment	stable_first	subject3	left	pattern3	2	4	yes	NA	2	risky	0	no	no	safe	risky	yes	yes	right	risky	0	comprehensive_exploration_each_prospect
5	kenya	female	33	2020-02-06	cheetah	29	8	stable_environment	stable_first	subject3	left	pattern3	2	5	no	NA	NA	NA	NA	no	NA	safe	risky	yes	yes	right	risky	0	comprehensive_exploration_each_prospect
6	kenya	female	33	2020-02-06	cheetah	29	8	stable_environment	stable_first	subject3	left	pattern3	2	6	no	NA	NA	NA	NA	no	NA	safe	risky	yes	yes	right	risky	0	comprehensive_exploration_each_prospect
7	kenya	female	33	2020-02-06	cheetah	29	8	stable_environment	stable_first	subject3	left	pattern3	2	7	no	NA	NA	NA	NA	no	NA	safe	risky	yes	yes	right	risky	0	comprehensive_exploration_each_prospect
8	kenya	female	33	2020-02-06	cheetah	29	8	stable_environment	stable_first	subject3	left	pattern3	2	8	no	NA	NA	NA	NA	no	NA	safe	risky	yes	yes	right	risky	0	comprehensive_exploration_each_prospect
9	kenya	female	33	2020-02-06	cheetah	30	8	stable_environment	stable_first	subject3	left	pattern3	4	1	yes	NA	3	risky	0	no	NA	risky	risky	no	yes	right	risky	0.5	exploration_one_prospect
10	kenya	female	33	2020-02-06	cheetah	30	8	stable_environment	stable_first	subject3	left	pattern3	4	2	yes	NA	4	risky	0.5	no	no	risky	risky	no	yes	right	risky	0.5	exploration_one_prospect
11	kenya	female	33	2020-02-06	cheetah	30	8	stable_environment	stable_first	subject3	left	pattern3	4	3	yes	NA	1	risky	0.5	no	no	risky	risky	no	yes	right	risky	0.5	exploration_one_prospect
12	kenya	female	33	2020-02-06	cheetah	30	8	stable_environment	stable_first	subject3	left	pattern3	4	4	yes	NA	2	risky	0	no	no	risky	risky	no	yes	right	risky	0.5	exploration_one_prospect
13	kenya	female	33	2020-02-06	cheetah	30	8	stable_environment	stable_first	subject3	left	pattern3	4	5	no	NA	NA	NA	NA	no	NA	risky	risky	no	yes	right	risky	0.5	exploration_one_prospect
14	kenya	female	33	2020-02-06	cheetah	30	8	stable_environment	stable_first	subject3	left	pattern3	4	6	no	NA	NA	NA	NA	no	NA	risky	risky	no	yes	right	risky	0.5	exploration_one_prospect
15	kenya	female	33	2020-02-06	cheetah	30	8	stable_environment	stable_first	subject3	left	pattern3	4	7	no	NA	NA	NA	NA	no	NA	risky	risky	no	yes	right	risky	0.5	exploration_one_prospect
16	kenya	female	33	2020-02-06	cheetah	30	8	stable_environment	stable_first	subject3	left	pattern3	4	8	no	NA	NA	NA	NA	no	NA	risky	risky	no	yes	right	risky	0.5	exploration_one_prospect
17	kenya	female	33	2020-02-06	cheetah	31	8	stable_environment	stable_first	subject3	left	pattern3	3	1	yes	NA	3	risky	0	no	NA	risky	risky	no	yes	right	risky	0	exploration_one_prospect
18	kenya	female	33	2020-02-06	cheetah	31	8	stable_environment	stable_first	subject3	left	pattern3	3	2	yes	NA	1	risky	0.5	no	no	risky	risky	no	yes	right	risky	0	exploration_one_prospect
19	kenya	female	33	2020-02-06	cheetah	31	8	stable_environment	stable_first	subject3	left	pattern3	3	3	yes	NA	4	risky	0.5	no	no	risky	risky	no	yes	right	risky	0	exploration_one_prospect
20	kenya	female	33	2020-02-06	cheetah	31	8	stable_environment	stable_first	subject3	left	pattern3	3	4	yes	NA	2	risky	0	no	no	risky	risky	no	yes	right	risky	0	exploration_one_prospect
21	kenya	female	33	2020-02-06	cheetah	31	8	stable_environment	stable_first	subject3	left	pattern3	3	5	no	NA	NA	NA	NA	no	NA	risky	risky	no	yes	right	risky	0	exploration_one_prospect
22	kenya	female	33	2020-02-06	cheetah	31	8	stable_environment	stable_first	subject3	left	pattern3	3	6	no	NA	NA	NA	NA	no	NA	risky	risky	no	yes	right	risky	0	exploration_one_prospect
23	kenya	female	33	2020-02-06	cheetah	31	8	stable_environment	stable_first	subject3	left	pattern3	3	7	no	NA	NA	NA	NA	no	NA	risky	risky	no	yes	right	risky	0	exploration_one_prospect
24	kenya	female	33	2020-02-06	cheetah	31	8	stable_environment	stable_first	subject3	left	pattern3	3	8	no	NA	NA	NA	NA	no	NA	risky	risky	no	yes	right	risky	0	exploration_one_prospect
25	kenya	female	33	2020-02-06	cheetah	32	8	stable_environment	stable_first	subject3	left	pattern3	4	1	yes	1	NA	safe	0.25	no	NA	safe	risky	no	no	right	risky	0.5	comprehensive_exploration_each_prospect
26	kenya	female	33	2020-02-06	cheetah	32	8	stable_environment	stable_first	subject3	left	pattern3	4	2	yes	4	NA	safe	0.25	no	no	safe	risky	no	no	right	risky	0.5	comprehensive_exploration_each_prospect
27	kenya	female	33	2020-02-06	cheetah	32	8	stable_environment	stable_first	subject3	left	pattern3	4	3	yes	2	NA	safe	0.25	no	no	safe	risky	no	no	right	risky	0.5	comprehensive_exploration_each_prospect
28	kenya	female	33	2020-02-06	cheetah	32	8	stable_environment	stable_first	subject3	left	pattern3	4	4	yes	3	NA	safe	0.25	no	no	safe	risky	no	no	right	risky	0.5	comprehensive_exploration_each_prospect
29	kenya	female	33	2020-02-06	cheetah	32	8	stable_environment	stable_first	subject3	left	pattern3	4	5	yes	NA	4	risky	0.5	no	yes	safe	risky	no	no	right	risky	0.5	comprehensive_exploration_each_prospect
30	kenya	female	33	2020-02-06	cheetah	32	8	stable_environment	stable_first	subject3	left	pattern3	4	6	no	NA	NA	NA	NA	no	NA	safe	risky	no	no	right	risky	0.5	comprehensive_exploration_each_prospect
31	kenya	female	33	2020-02-06	cheetah	32	8	stable_environment	stable_first	subject3	left	pattern3	4	7	no	NA	NA	NA	NA	no	NA	safe	risky	no	no	right	risky	0.5	comprehensive_exploration_each_prospect
32	kenya	female	33	2020-02-06	cheetah	32	8	stable_environment	stable_first	subject3	left	pattern3	4	8	no	NA	NA	NA	NA	no	NA	safe	risky	no	no	right	risky	0.5	comprehensive_exploration_each_prospect
1	kenya	female	33	2020-02-08	cheetah	1	1	changing_environment	stable_first	subject6	right	pattern1	4	1	yes	4	NA	safe	0.25	no	NA	safe	safe	yes	yes	right	safe	0.25	piecewise_exploration
2	kenya	female	33	2020-02-08	cheetah	1	1	changing_environment	stable_first	subject6	right	pattern1	4	2	yes	NA	1	safe	0.25	no	no	safe	safe	yes	yes	right	safe	0.25	piecewise_exploration
3	kenya	female	33	2020-02-08	cheetah	1	1	changing_environment	stable_first	subject6	right	pattern1	4	3	yes	1	NA	risky	0.5	no	yes	safe	safe	yes	yes	right	safe	0.25	piecewise_exploration
4	kenya	female	33	2020-02-08	cheetah	1	1	changing_environment	stable_first	subject6	right	pattern1	4	4	yes	2	NA	risky	0.5	no	no	safe	safe	yes	yes	right	safe	0.25	piecewise_exploration
5	kenya	female	33	2020-02-08	cheetah	1	1	changing_environment	stable_first	subject6	right	pattern1	4	5	yes	3	NA	risky	0	no	no	safe	safe	yes	yes	right	safe	0.25	piecewise_exploration
6	kenya	female	33	2020-02-08	cheetah	1	1	changing_environment	stable_first	subject6	right	pattern1	4	6	yes	NA	3	safe	0.25	no	yes	safe	safe	yes	yes	right	safe	0.25	piecewise_exploration
7	kenya	female	33	2020-02-08	cheetah	1	1	changing_environment	stable_first	subject6	right	pattern1	4	7	yes	NA	4	safe	0.25	no	no	safe	safe	yes	yes	right	safe	0.25	piecewise_exploration
8	kenya	female	33	2020-02-08	cheetah	1	1	changing_environment	stable_first	subject6	right	pattern1	4	8	yes	NA	2	safe	0.25	no	no	safe	safe	yes	yes	right	safe	0.25	piecewise_exploration
9	kenya	female	33	2020-02-08	cheetah	2	1	changing_environment	stable_first	subject6	left	pattern3	3	1	yes	NA	4	risky	0.5	no	NA	risky	risky	no	yes	right	risky	0	exploration_one_prospect
10	kenya	female	33	2020-02-08	cheetah	2	1	changing_environment	stable_first	subject6	left	pattern3	3	2	yes	NA	3	risky	0	no	no	risky	risky	no	yes	right	risky	0	exploration_one_prospect
11	kenya	female	33	2020-02-08	cheetah	2	1	changing_environment	stable_first	subject6	left	pattern3	3	3	yes	NA	2	risky	0	no	no	risky	risky	no	yes	right	risky	0	exploration_one_prospect
12	kenya	female	33	2020-02-08	cheetah	2	1	changing_environment	stable_first	subject6	left	pattern3	3	4	yes	NA	1	risky	0.5	no	no	risky	risky	no	yes	right	risky	0	exploration_one_prospect
13	kenya	female	33	2020-02-08	cheetah	2	1	changing_environment	stable_first	subject6	left	pattern3	3	5	no	NA	NA	NA	NA	no	NA	risky	risky	no	yes	right	risky	0	exploration_one_prospect
14	kenya	female	33	2020-02-08	cheetah	2	1	changing_environment	stable_first	subject6	left	pattern3	3	6	no	NA	NA	NA	NA	no	NA	risky	risky	no	yes	right	risky	0	exploration_one_prospect
15	kenya	female	33	2020-02-08	cheetah	2	1	changing_environment	stable_first	subject6	left	pattern3	3	7	no	NA	NA	NA	NA	no	NA	risky	risky	no	yes	right	risky	0	exploration_one_prospect
16	kenya	female	33	2020-02-08	cheetah	2	1	changing_environment	stable_first	subject6	left	pattern3	3	8	no	NA	NA	NA	NA	no	NA	risky	risky	no	yes	right	risky	0	exploration_one_prospect
17	kenya	female	33	2020-02-08	cheetah	3	1	changing_environment	stable_first	subject6	right	pattern1	2	1	yes	NA	4	safe	0.25	no	NA	safe	safe	no	no	right	safe	0.25	exploration_one_prospect
18	kenya	female	33	2020-02-08	cheetah	3	1	changing_environment	stable_first	subject6	right	pattern1	2	2	yes	NA	3	safe	0.25	no	no	safe	safe	no	no	right	safe	0.25	exploration_one_prospect
19	kenya	female	33	2020-02-08	cheetah	3	1	changing_environment	stable_first	subject6	right	pattern1	2	3	yes	NA	2	safe	0.25	no	no	safe	safe	no	no	right	safe	0.25	exploration_one_prospect
20	kenya	female	33	2020-02-08	cheetah	3	1	changing_environment	stable_first	subject6	right	pattern1	2	4	yes	NA	1	safe	0.25	no	no	safe	safe	no	no	right	safe	0.25	exploration_one_prospect
21	kenya	female	33	2020-02-08	cheetah	3	1	changing_environment	stable_first	subject6	right	pattern1	2	5	no	NA	NA	NA	NA	no	NA	safe	safe	no	no	right	safe	0.25	exploration_one_prospect
22	kenya	female	33	2020-02-08	cheetah	3	1	changing_environment	stable_first	subject6	right	pattern1	2	6	no	NA	NA	NA	NA	no	NA	safe	safe	no	no	right	safe	0.25	exploration_one_prospect
23	kenya	female	33	2020-02-08	cheetah	3	1	changing_environment	stable_first	subject6	right	pattern1	2	7	no	NA	NA	NA	NA	no	NA	safe	safe	no	no	right	safe	0.25	exploration_one_prospect
24	kenya	female	33	2020-02-08	cheetah	3	1	changing_environment	stable_first	subject6	right	pattern1	2	8	no	NA	NA	NA	NA	no	NA	safe	safe	no	no	right	safe	0.25	exploration_one_prospect
25	kenya	female	33	2020-02-08	cheetah	4	1	changing_environment	stable_first	subject6	left	pattern4	3	1	yes	4	NA	safe	0.25	no	NA	safe	risky	yes	yes	right	risky	0.5	comprehensive_exploration_each_prospect
26	kenya	female	33	2020-02-08	cheetah	4	1	changing_environment	stable_first	subject6	left	pattern4	3	2	yes	1	NA	safe	0.25	no	no	safe	risky	yes	yes	right	risky	0.5	comprehensive_exploration_each_prospect
27	kenya	female	33	2020-02-08	cheetah	4	1	changing_environment	stable_first	subject6	left	pattern4	3	3	yes	2	NA	safe	0.25	no	no	safe	risky	yes	yes	right	risky	0.5	comprehensive_exploration_each_prospect
28	kenya	female	33	2020-02-08	cheetah	4	1	changing_environment	stable_first	subject6	left	pattern4	3	4	yes	3	NA	safe	0.25	no	no	safe	risky	yes	yes	right	risky	0.5	comprehensive_exploration_each_prospect
29	kenya	female	33	2020-02-08	cheetah	4	1	changing_environment	stable_first	subject6	left	pattern4	3	5	yes	NA	1	risky	0	no	yes	safe	risky	yes	yes	right	risky	0.5	comprehensive_exploration_each_prospect
30	kenya	female	33	2020-02-08	cheetah	4	1	changing_environment	stable_first	subject6	left	pattern4	3	6	yes	NA	2	risky	0.5	no	no	safe	risky	yes	yes	right	risky	0.5	comprehensive_exploration_each_prospect
31	kenya	female	33	2020-02-08	cheetah	4	1	changing_environment	stable_first	subject6	left	pattern4	3	7	yes	NA	3	risky	0.5	no	no	safe	risky	yes	yes	right	risky	0.5	comprehensive_exploration_each_prospect
32	kenya	female	33	2020-02-08	cheetah	4	1	changing_environment	stable_first	subject6	left	pattern4	3	8	yes	NA	4	risky	0	no	no	safe	risky	yes	yes	right	risky	0.5	comprehensive_exploration_each_prospect
1	kenya	female	33	2020-02-09	cheetah	5	2	changing_environment	stable_first	subject6	left	pattern2	4	1	yes	NA	4	risky	0	no	NA	risky	safe	yes	yes	right	risky	0	comprehensive_exploration_each_prospect
2	kenya	female	33	2020-02-09	cheetah	5	2	changing_environment	stable_first	subject6	left	pattern2	4	2	yes	NA	1	risky	0.5	no	no	risky	safe	yes	yes	right	risky	0	comprehensive_exploration_each_prospect
3	kenya	female	33	2020-02-09	cheetah	5	2	changing_environment	stable_first	subject6	left	pattern2	4	3	yes	NA	3	risky	0.5	no	no	risky	safe	yes	yes	right	risky	0	comprehensive_exploration_each_prospect
4	kenya	female	33	2020-02-09	cheetah	5	2	changing_environment	stable_first	subject6	left	pattern2	4	4	yes	NA	2	risky	0	no	no	risky	safe	yes	yes	right	risky	0	comprehensive_exploration_each_prospect
5	kenya	female	33	2020-02-09	cheetah	5	2	changing_environment	stable_first	subject6	left	pattern2	4	5	yes	4	NA	safe	0.25	no	yes	risky	safe	yes	yes	right	risky	0	comprehensive_exploration_each_prospect
6	kenya	female	33	2020-02-09	cheetah	5	2	changing_environment	stable_first	subject6	left	pattern2	4	6	no	NA	NA	NA	NA	no	NA	risky	safe	yes	yes	right	risky	0	comprehensive_exploration_each_prospect
7	kenya	female	33	2020-02-09	cheetah	5	2	changing_environment	stable_first	subject6	left	pattern2	4	7	no	NA	NA	NA	NA	no	NA	risky	safe	yes	yes	right	risky	0	comprehensive_exploration_each_prospect
8	kenya	female	33	2020-02-09	cheetah	5	2	changing_environment	stable_first	subject6	left	pattern2	4	8	no	NA	NA	NA	NA	no	NA	risky	safe	yes	yes	right	risky	0	comprehensive_exploration_each_prospect
9	kenya	female	33	2020-02-09	cheetah	6	2	changing_environment	stable_first	subject6	left	pattern5	2	1	yes	4	NA	safe	0.25	no	NA	safe	risky	yes	yes	right	risky	0.5	comprehensive_exploration_each_prospect
10	kenya	female	33	2020-02-09	cheetah	6	2	changing_environment	stable_first	subject6	left	pattern5	2	2	yes	3	NA	safe	0.25	no	no	safe	risky	yes	yes	right	risky	0.5	comprehensive_exploration_each_prospect
11	kenya	female	33	2020-02-09	cheetah	6	2	changing_environment	stable_first	subject6	left	pattern5	2	3	yes	1	NA	safe	0.25	no	no	safe	risky	yes	yes	right	risky	0.5	comprehensive_exploration_each_prospect
12	kenya	female	33	2020-02-09	cheetah	6	2	changing_environment	stable_first	subject6	left	pattern5	2	4	yes	2	NA	safe	0.25	no	no	safe	risky	yes	yes	right	risky	0.5	comprehensive_exploration_each_prospect
13	kenya	female	33	2020-02-09	cheetah	6	2	changing_environment	stable_first	subject6	left	pattern5	2	5	yes	NA	4	risky	0.5	no	yes	safe	risky	yes	yes	right	risky	0.5	comprehensive_exploration_each_prospect
14	kenya	female	33	2020-02-09	cheetah	6	2	changing_environment	stable_first	subject6	left	pattern5	2	6	yes	NA	3	risky	0	no	no	safe	risky	yes	yes	right	risky	0.5	comprehensive_exploration_each_prospect
15	kenya	female	33	2020-02-09	cheetah	6	2	changing_environment	stable_first	subject6	left	pattern5	2	7	yes	NA	2	risky	0.5	no	no	safe	risky	yes	yes	right	risky	0.5	comprehensive_exploration_each_prospect
16	kenya	female	33	2020-02-09	cheetah	6	2	changing_environment	stable_first	subject6	left	pattern5	2	8	yes	NA	1	risky	0	no	no	safe	risky	yes	yes	right	risky	0.5	comprehensive_exploration_each_prospect
17	kenya	female	33	2020-02-09	cheetah	7	2	changing_environment	stable_first	subject6	right	pattern3	3	1	yes	4	NA	risky	0.5	no	NA	risky	safe	yes	yes	right	safe	0.25	comprehensive_exploration_each_prospect
18	kenya	female	33	2020-02-09	cheetah	7	2	changing_environment	stable_first	subject6	right	pattern3	3	2	yes	1	NA	risky	0.5	no	no	risky	safe	yes	yes	right	safe	0.25	comprehensive_exploration_each_prospect
19	kenya	female	33	2020-02-09	cheetah	7	2	changing_environment	stable_first	subject6	right	pattern3	3	3	yes	2	NA	risky	0	no	no	risky	safe	yes	yes	right	safe	0.25	comprehensive_exploration_each_prospect
20	kenya	female	33	2020-02-09	cheetah	7	2	changing_environment	stable_first	subject6	right	pattern3	3	4	yes	3	NA	risky	0	no	no	risky	safe	yes	yes	right	safe	0.25	comprehensive_exploration_each_prospect
21	kenya	female	33	2020-02-09	cheetah	7	2	changing_environment	stable_first	subject6	right	pattern3	3	5	yes	NA	2	safe	0.25	no	yes	risky	safe	yes	yes	right	safe	0.25	comprehensive_exploration_each_prospect
22	kenya	female	33	2020-02-09	cheetah	7	2	changing_environment	stable_first	subject6	right	pattern3	3	6	yes	NA	3	safe	0.25	no	no	risky	safe	yes	yes	right	safe	0.25	comprehensive_exploration_each_prospect
23	kenya	female	33	2020-02-09	cheetah	7	2	changing_environment	stable_first	subject6	right	pattern3	3	7	yes	NA	4	safe	0.25	no	no	risky	safe	yes	yes	right	safe	0.25	comprehensive_exploration_each_prospect
24	kenya	female	33	2020-02-09	cheetah	7	2	changing_environment	stable_first	subject6	right	pattern3	3	8	yes	NA	1	safe	0.25	no	no	risky	safe	yes	yes	right	safe	0.25	comprehensive_exploration_each_prospect
25	kenya	female	33	2020-02-09	cheetah	8	2	changing_environment	stable_first	subject6	right	pattern5	4	1	yes	4	NA	risky	0.5	no	NA	risky	risky	no	yes	right	safe	0.25	exploration_one_prospect
26	kenya	female	33	2020-02-09	cheetah	8	2	changing_environment	stable_first	subject6	right	pattern5	4	2	yes	1	NA	risky	0	no	no	risky	risky	no	yes	right	safe	0.25	exploration_one_prospect
27	kenya	female	33	2020-02-09	cheetah	8	2	changing_environment	stable_first	subject6	right	pattern5	4	3	yes	2	NA	risky	0.5	no	no	risky	risky	no	yes	right	safe	0.25	exploration_one_prospect
28	kenya	female	33	2020-02-09	cheetah	8	2	changing_environment	stable_first	subject6	right	pattern5	4	4	yes	3	NA	risky	0	no	no	risky	risky	no	yes	right	safe	0.25	exploration_one_prospect
29	kenya	female	33	2020-02-09	cheetah	8	2	changing_environment	stable_first	subject6	right	pattern5	4	5	no	NA	NA	NA	NA	no	NA	risky	risky	no	yes	right	safe	0.25	exploration_one_prospect
30	kenya	female	33	2020-02-09	cheetah	8	2	changing_environment	stable_first	subject6	right	pattern5	4	6	no	NA	NA	NA	NA	no	NA	risky	risky	no	yes	right	safe	0.25	exploration_one_prospect
31	kenya	female	33	2020-02-09	cheetah	8	2	changing_environment	stable_first	subject6	right	pattern5	4	7	no	NA	NA	NA	NA	no	NA	risky	risky	no	yes	right	safe	0.25	exploration_one_prospect
32	kenya	female	33	2020-02-09	cheetah	8	2	changing_environment	stable_first	subject6	right	pattern5	4	8	no	NA	NA	NA	NA	no	NA	risky	risky	no	yes	right	safe	0.25	exploration_one_prospect
1	kenya	female	33	2020-02-10	cheetah	9	3	changing_environment	stable_first	subject6	right	pattern6	3	1	yes	NA	3	safe	0.25	no	NA	safe	risky	yes	yes	left	risky	0.5	comprehensive_exploration_each_prospect
2	kenya	female	33	2020-02-10	cheetah	9	3	changing_environment	stable_first	subject6	right	pattern6	3	2	yes	NA	4	safe	0.25	no	no	safe	risky	yes	yes	left	risky	0.5	comprehensive_exploration_each_prospect
3	kenya	female	33	2020-02-10	cheetah	9	3	changing_environment	stable_first	subject6	right	pattern6	3	3	yes	NA	1	safe	0.25	no	no	safe	risky	yes	yes	left	risky	0.5	comprehensive_exploration_each_prospect
4	kenya	female	33	2020-02-10	cheetah	9	3	changing_environment	stable_first	subject6	right	pattern6	3	4	yes	4	NA	risky	0.5	no	yes	safe	risky	yes	yes	left	risky	0.5	comprehensive_exploration_each_prospect
5	kenya	female	33	2020-02-10	cheetah	9	3	changing_environment	stable_first	subject6	right	pattern6	3	5	yes	3	NA	risky	0.5	no	no	safe	risky	yes	yes	left	risky	0.5	comprehensive_exploration_each_prospect
6	kenya	female	33	2020-02-10	cheetah	9	3	changing_environment	stable_first	subject6	right	pattern6	3	6	yes	2	NA	risky	0	no	no	safe	risky	yes	yes	left	risky	0.5	comprehensive_exploration_each_prospect
7	kenya	female	33	2020-02-10	cheetah	9	3	changing_environment	stable_first	subject6	right	pattern6	3	7	yes	1	NA	risky	0	no	no	safe	risky	yes	yes	left	risky	0.5	comprehensive_exploration_each_prospect
8	kenya	female	33	2020-02-10	cheetah	9	3	changing_environment	stable_first	subject6	right	pattern6	3	8	no	NA	NA	NA	NA	no	NA	safe	risky	yes	yes	left	risky	0.5	comprehensive_exploration_each_prospect
9	kenya	female	33	2020-02-10	cheetah	10	3	changing_environment	stable_first	subject6	right	pattern3	1	1	yes	2	NA	risky	0	no	NA	risky	risky	no	yes	left	risky	0.5	exploration_one_prospect
10	kenya	female	33	2020-02-10	cheetah	10	3	changing_environment	stable_first	subject6	right	pattern3	1	2	yes	4	NA	risky	0.5	no	no	risky	risky	no	yes	left	risky	0.5	exploration_one_prospect
11	kenya	female	33	2020-02-10	cheetah	10	3	changing_environment	stable_first	subject6	right	pattern3	1	3	yes	3	NA	risky	0	no	no	risky	risky	no	yes	left	risky	0.5	exploration_one_prospect
12	kenya	female	33	2020-02-10	cheetah	10	3	changing_environment	stable_first	subject6	right	pattern3	1	4	yes	1	NA	risky	0.5	no	no	risky	risky	no	yes	left	risky	0.5	exploration_one_prospect
13	kenya	female	33	2020-02-10	cheetah	10	3	changing_environment	stable_first	subject6	right	pattern3	1	5	no	NA	NA	NA	NA	no	NA	risky	risky	no	yes	left	risky	0.5	exploration_one_prospect
14	kenya	female	33	2020-02-10	cheetah	10	3	changing_environment	stable_first	subject6	right	pattern3	1	6	no	NA	NA	NA	NA	no	NA	risky	risky	no	yes	left	risky	0.5	exploration_one_prospect
15	kenya	female	33	2020-02-10	cheetah	10	3	changing_environment	stable_first	subject6	right	pattern3	1	7	no	NA	NA	NA	NA	no	NA	risky	risky	no	yes	left	risky	0.5	exploration_one_prospect
16	kenya	female	33	2020-02-10	cheetah	10	3	changing_environment	stable_first	subject6	right	pattern3	1	8	no	NA	NA	NA	NA	no	NA	risky	risky	no	yes	left	risky	0.5	exploration_one_prospect
17	kenya	female	33	2020-02-10	cheetah	11	3	changing_environment	stable_first	subject6	left	pattern2	1	1	yes	NA	2	risky	0	no	NA	risky	risky	no	yes	right	risky	0.5	exploration_one_prospect
18	kenya	female	33	2020-02-10	cheetah	11	3	changing_environment	stable_first	subject6	left	pattern2	1	2	yes	NA	1	risky	0.5	no	no	risky	risky	no	yes	right	risky	0.5	exploration_one_prospect
19	kenya	female	33	2020-02-10	cheetah	11	3	changing_environment	stable_first	subject6	left	pattern2	1	3	yes	NA	4	risky	0	no	no	risky	risky	no	yes	right	risky	0.5	exploration_one_prospect
20	kenya	female	33	2020-02-10	cheetah	11	3	changing_environment	stable_first	subject6	left	pattern2	1	4	yes	NA	3	risky	0.5	no	no	risky	risky	no	yes	right	risky	0.5	exploration_one_prospect
21	kenya	female	33	2020-02-10	cheetah	11	3	changing_environment	stable_first	subject6	left	pattern2	1	5	no	NA	NA	NA	NA	no	NA	risky	risky	no	yes	right	risky	0.5	exploration_one_prospect
22	kenya	female	33	2020-02-10	cheetah	11	3	changing_environment	stable_first	subject6	left	pattern2	1	6	no	NA	NA	NA	NA	no	NA	risky	risky	no	yes	right	risky	0.5	exploration_one_prospect
23	kenya	female	33	2020-02-10	cheetah	11	3	changing_environment	stable_first	subject6	left	pattern2	1	7	no	NA	NA	NA	NA	no	NA	risky	risky	no	yes	right	risky	0.5	exploration_one_prospect
24	kenya	female	33	2020-02-10	cheetah	11	3	changing_environment	stable_first	subject6	left	pattern2	1	8	no	NA	NA	NA	NA	no	NA	risky	risky	no	yes	right	risky	0.5	exploration_one_prospect
25	kenya	female	33	2020-02-10	cheetah	12	3	changing_environment	stable_first	subject6	left	pattern2	2	1	yes	2	NA	safe	0.25	no	NA	safe	safe	no	no	left	safe	0.25	exploration_one_prospect
26	kenya	female	33	2020-02-10	cheetah	12	3	changing_environment	stable_first	subject6	left	pattern2	2	2	yes	1	NA	safe	0.25	no	no	safe	safe	no	no	left	safe	0.25	exploration_one_prospect
27	kenya	female	33	2020-02-10	cheetah	12	3	changing_environment	stable_first	subject6	left	pattern2	2	3	yes	4	NA	safe	0.25	no	no	safe	safe	no	no	left	safe	0.25	exploration_one_prospect
28	kenya	female	33	2020-02-10	cheetah	12	3	changing_environment	stable_first	subject6	left	pattern2	2	4	yes	3	NA	safe	0.25	no	no	safe	safe	no	no	left	safe	0.25	exploration_one_prospect
29	kenya	female	33	2020-02-10	cheetah	12	3	changing_environment	stable_first	subject6	left	pattern2	2	5	no	NA	NA	NA	NA	no	NA	safe	safe	no	no	left	safe	0.25	exploration_one_prospect
30	kenya	female	33	2020-02-10	cheetah	12	3	changing_environment	stable_first	subject6	left	pattern2	2	6	no	NA	NA	NA	NA	no	NA	safe	safe	no	no	left	safe	0.25	exploration_one_prospect
31	kenya	female	33	2020-02-10	cheetah	12	3	changing_environment	stable_first	subject6	left	pattern2	2	7	no	NA	NA	NA	NA	no	NA	safe	safe	no	no	left	safe	0.25	exploration_one_prospect
32	kenya	female	33	2020-02-10	cheetah	12	3	changing_environment	stable_first	subject6	left	pattern2	2	8	no	NA	NA	NA	NA	no	NA	safe	safe	no	no	left	safe	0.25	exploration_one_prospect
1	kenya	female	33	2020-02-11	cheetah	13	4	changing_environment	stable_first	subject6	right	pattern4	3	1	yes	NA	4	safe	0.25	no	NA	safe	safe	no	no	left	safe	0.25	exploration_one_prospect
2	kenya	female	33	2020-02-11	cheetah	13	4	changing_environment	stable_first	subject6	right	pattern4	3	2	yes	NA	3	safe	0.25	no	no	safe	safe	no	no	left	safe	0.25	exploration_one_prospect
3	kenya	female	33	2020-02-11	cheetah	13	4	changing_environment	stable_first	subject6	right	pattern4	3	3	yes	NA	1	safe	0.25	no	no	safe	safe	no	no	left	safe	0.25	exploration_one_prospect
4	kenya	female	33	2020-02-11	cheetah	13	4	changing_environment	stable_first	subject6	right	pattern4	3	4	yes	NA	2	safe	0.25	no	no	safe	safe	no	no	left	safe	0.25	exploration_one_prospect
5	kenya	female	33	2020-02-11	cheetah	13	4	changing_environment	stable_first	subject6	right	pattern4	3	5	no	NA	NA	NA	NA	no	NA	safe	safe	no	no	left	safe	0.25	exploration_one_prospect
6	kenya	female	33	2020-02-11	cheetah	13	4	changing_environment	stable_first	subject6	right	pattern4	3	6	no	NA	NA	NA	NA	no	NA	safe	safe	no	no	left	safe	0.25	exploration_one_prospect
7	kenya	female	33	2020-02-11	cheetah	13	4	changing_environment	stable_first	subject6	right	pattern4	3	7	no	NA	NA	NA	NA	no	NA	safe	safe	no	no	left	safe	0.25	exploration_one_prospect
8	kenya	female	33	2020-02-11	cheetah	13	4	changing_environment	stable_first	subject6	right	pattern4	3	8	no	NA	NA	NA	NA	no	NA	safe	safe	no	no	left	safe	0.25	exploration_one_prospect
9	kenya	female	33	2020-02-11	cheetah	14	4	changing_environment	stable_first	subject6	right	pattern2	3	1	yes	2	NA	risky	0	no	NA	risky	risky	no	yes	right	risky	0.5	exploration_one_prospect
10	kenya	female	33	2020-02-11	cheetah	14	4	changing_environment	stable_first	subject6	right	pattern2	3	2	yes	1	NA	risky	0.5	no	no	risky	risky	no	yes	right	risky	0.5	exploration_one_prospect
11	kenya	female	33	2020-02-11	cheetah	14	4	changing_environment	stable_first	subject6	right	pattern2	3	3	yes	4	NA	risky	0	no	no	risky	risky	no	yes	right	risky	0.5	exploration_one_prospect
12	kenya	female	33	2020-02-11	cheetah	14	4	changing_environment	stable_first	subject6	right	pattern2	3	4	yes	3	NA	risky	0.5	no	no	risky	risky	no	yes	right	risky	0.5	exploration_one_prospect
13	kenya	female	33	2020-02-11	cheetah	14	4	changing_environment	stable_first	subject6	right	pattern2	3	5	no	NA	NA	NA	NA	no	NA	risky	risky	no	yes	right	risky	0.5	exploration_one_prospect
14	kenya	female	33	2020-02-11	cheetah	14	4	changing_environment	stable_first	subject6	right	pattern2	3	6	no	NA	NA	NA	NA	no	NA	risky	risky	no	yes	right	risky	0.5	exploration_one_prospect
15	kenya	female	33	2020-02-11	cheetah	14	4	changing_environment	stable_first	subject6	right	pattern2	3	7	no	NA	NA	NA	NA	no	NA	risky	risky	no	yes	right	risky	0.5	exploration_one_prospect
16	kenya	female	33	2020-02-11	cheetah	14	4	changing_environment	stable_first	subject6	right	pattern2	3	8	no	NA	NA	NA	NA	no	NA	risky	risky	no	yes	right	risky	0.5	exploration_one_prospect
17	kenya	female	33	2020-02-11	cheetah	15	4	changing_environment	stable_first	subject6	left	pattern4	4	1	yes	4	NA	safe	0.25	no	NA	safe	safe	no	no	left	safe	0.25	exploration_one_prospect
18	kenya	female	33	2020-02-11	cheetah	15	4	changing_environment	stable_first	subject6	left	pattern4	4	2	yes	1	NA	safe	0.25	no	no	safe	safe	no	no	left	safe	0.25	exploration_one_prospect
19	kenya	female	33	2020-02-11	cheetah	15	4	changing_environment	stable_first	subject6	left	pattern4	4	3	yes	2	NA	safe	0.25	no	no	safe	safe	no	no	left	safe	0.25	exploration_one_prospect
20	kenya	female	33	2020-02-11	cheetah	15	4	changing_environment	stable_first	subject6	left	pattern4	4	4	yes	3	NA	safe	0.25	no	no	safe	safe	no	no	left	safe	0.25	exploration_one_prospect
21	kenya	female	33	2020-02-11	cheetah	15	4	changing_environment	stable_first	subject6	left	pattern4	4	5	no	NA	NA	NA	NA	no	NA	safe	safe	no	no	left	safe	0.25	exploration_one_prospect
22	kenya	female	33	2020-02-11	cheetah	15	4	changing_environment	stable_first	subject6	left	pattern4	4	6	no	NA	NA	NA	NA	no	NA	safe	safe	no	no	left	safe	0.25	exploration_one_prospect
23	kenya	female	33	2020-02-11	cheetah	15	4	changing_environment	stable_first	subject6	left	pattern4	4	7	no	NA	NA	NA	NA	no	NA	safe	safe	no	no	left	safe	0.25	exploration_one_prospect
24	kenya	female	33	2020-02-11	cheetah	15	4	changing_environment	stable_first	subject6	left	pattern4	4	8	no	NA	NA	NA	NA	no	NA	safe	safe	no	no	left	safe	0.25	exploration_one_prospect
25	kenya	female	33	2020-02-11	cheetah	16	4	changing_environment	stable_first	subject6	left	pattern6	1	1	yes	3	NA	safe	0.25	no	NA	safe	safe	no	no	left	safe	0.25	exploration_one_prospect
26	kenya	female	33	2020-02-11	cheetah	16	4	changing_environment	stable_first	subject6	left	pattern6	1	2	no	NA	NA	NA	NA	no	NA	safe	safe	no	no	left	safe	0.25	exploration_one_prospect
27	kenya	female	33	2020-02-11	cheetah	16	4	changing_environment	stable_first	subject6	left	pattern6	1	3	no	NA	NA	NA	NA	no	NA	safe	safe	no	no	left	safe	0.25	exploration_one_prospect
28	kenya	female	33	2020-02-11	cheetah	16	4	changing_environment	stable_first	subject6	left	pattern6	1	4	no	NA	NA	NA	NA	no	NA	safe	safe	no	no	left	safe	0.25	exploration_one_prospect
29	kenya	female	33	2020-02-11	cheetah	16	4	changing_environment	stable_first	subject6	left	pattern6	1	5	no	NA	NA	NA	NA	no	NA	safe	safe	no	no	left	safe	0.25	exploration_one_prospect
30	kenya	female	33	2020-02-11	cheetah	16	4	changing_environment	stable_first	subject6	left	pattern6	1	6	no	NA	NA	NA	NA	no	NA	safe	safe	no	no	left	safe	0.25	exploration_one_prospect
31	kenya	female	33	2020-02-11	cheetah	16	4	changing_environment	stable_first	subject6	left	pattern6	1	7	no	NA	NA	NA	NA	no	NA	safe	safe	no	no	left	safe	0.25	exploration_one_prospect
32	kenya	female	33	2020-02-11	cheetah	16	4	changing_environment	stable_first	subject6	left	pattern6	1	8	no	NA	NA	NA	NA	no	NA	safe	safe	no	no	left	safe	0.25	exploration_one_prospect
1	kenya	female	33	2020-02-12	cheetah	17	5	changing_environment	stable_first	subject6	left	pattern4	4	1	yes	NA	2	risky	0.5	no	NA	risky	risky	no	yes	right	risky	0	exploration_one_prospect
2	kenya	female	33	2020-02-12	cheetah	17	5	changing_environment	stable_first	subject6	left	pattern4	4	2	yes	NA	1	risky	0	no	no	risky	risky	no	yes	right	risky	0	exploration_one_prospect
3	kenya	female	33	2020-02-12	cheetah	17	5	changing_environment	stable_first	subject6	left	pattern4	4	3	yes	NA	3	risky	0.5	no	no	risky	risky	no	yes	right	risky	0	exploration_one_prospect
4	kenya	female	33	2020-02-12	cheetah	17	5	changing_environment	stable_first	subject6	left	pattern4	4	4	yes	NA	4	risky	0	no	no	risky	risky	no	yes	right	risky	0	exploration_one_prospect
5	kenya	female	33	2020-02-12	cheetah	17	5	changing_environment	stable_first	subject6	left	pattern4	4	5	no	NA	NA	NA	NA	no	NA	risky	risky	no	yes	right	risky	0	exploration_one_prospect
6	kenya	female	33	2020-02-12	cheetah	17	5	changing_environment	stable_first	subject6	left	pattern4	4	6	no	NA	NA	NA	NA	no	NA	risky	risky	no	yes	right	risky	0	exploration_one_prospect
7	kenya	female	33	2020-02-12	cheetah	17	5	changing_environment	stable_first	subject6	left	pattern4	4	7	no	NA	NA	NA	NA	no	NA	risky	risky	no	yes	right	risky	0	exploration_one_prospect
8	kenya	female	33	2020-02-12	cheetah	17	5	changing_environment	stable_first	subject6	left	pattern4	4	8	no	NA	NA	NA	NA	no	NA	risky	risky	no	yes	right	risky	0	exploration_one_prospect
9	kenya	female	33	2020-02-12	cheetah	18	5	changing_environment	stable_first	subject6	right	pattern4	1	1	yes	4	NA	risky	0	no	NA	risky	risky	no	yes	left	risky	0	exploration_one_prospect
10	kenya	female	33	2020-02-12	cheetah	18	5	changing_environment	stable_first	subject6	right	pattern4	1	2	yes	3	NA	risky	0.5	no	no	risky	risky	no	yes	left	risky	0	exploration_one_prospect
11	kenya	female	33	2020-02-12	cheetah	18	5	changing_environment	stable_first	subject6	right	pattern4	1	3	yes	2	NA	risky	0.5	no	no	risky	risky	no	yes	left	risky	0	exploration_one_prospect
12	kenya	female	33	2020-02-12	cheetah	18	5	changing_environment	stable_first	subject6	right	pattern4	1	4	yes	1	NA	risky	0	no	no	risky	risky	no	yes	left	risky	0	exploration_one_prospect
13	kenya	female	33	2020-02-12	cheetah	18	5	changing_environment	stable_first	subject6	right	pattern4	1	5	no	NA	NA	NA	NA	no	NA	risky	risky	no	yes	left	risky	0	exploration_one_prospect
14	kenya	female	33	2020-02-12	cheetah	18	5	changing_environment	stable_first	subject6	right	pattern4	1	6	no	NA	NA	NA	NA	no	NA	risky	risky	no	yes	left	risky	0	exploration_one_prospect
15	kenya	female	33	2020-02-12	cheetah	18	5	changing_environment	stable_first	subject6	right	pattern4	1	7	no	NA	NA	NA	NA	no	NA	risky	risky	no	yes	left	risky	0	exploration_one_prospect
16	kenya	female	33	2020-02-12	cheetah	18	5	changing_environment	stable_first	subject6	right	pattern4	1	8	no	NA	NA	NA	NA	no	NA	risky	risky	no	yes	left	risky	0	exploration_one_prospect
17	kenya	female	33	2020-02-12	cheetah	19	5	changing_environment	stable_first	subject6	left	pattern1	3	1	yes	1	NA	safe	0.25	no	NA	safe	safe	no	no	left	safe	0.25	exploration_one_prospect
18	kenya	female	33	2020-02-12	cheetah	19	5	changing_environment	stable_first	subject6	left	pattern1	3	2	yes	2	NA	safe	0.25	no	no	safe	safe	no	no	left	safe	0.25	exploration_one_prospect
19	kenya	female	33	2020-02-12	cheetah	19	5	changing_environment	stable_first	subject6	left	pattern1	3	3	yes	3	NA	safe	0.25	no	no	safe	safe	no	no	left	safe	0.25	exploration_one_prospect
20	kenya	female	33	2020-02-12	cheetah	19	5	changing_environment	stable_first	subject6	left	pattern1	3	4	yes	4	NA	safe	0.25	no	no	safe	safe	no	no	left	safe	0.25	exploration_one_prospect
21	kenya	female	33	2020-02-12	cheetah	19	5	changing_environment	stable_first	subject6	left	pattern1	3	5	no	NA	NA	NA	NA	no	NA	safe	safe	no	no	left	safe	0.25	exploration_one_prospect
22	kenya	female	33	2020-02-12	cheetah	19	5	changing_environment	stable_first	subject6	left	pattern1	3	6	no	NA	NA	NA	NA	no	NA	safe	safe	no	no	left	safe	0.25	exploration_one_prospect
23	kenya	female	33	2020-02-12	cheetah	19	5	changing_environment	stable_first	subject6	left	pattern1	3	7	no	NA	NA	NA	NA	no	NA	safe	safe	no	no	left	safe	0.25	exploration_one_prospect
24	kenya	female	33	2020-02-12	cheetah	19	5	changing_environment	stable_first	subject6	left	pattern1	3	8	no	NA	NA	NA	NA	no	NA	safe	safe	no	no	left	safe	0.25	exploration_one_prospect
25	kenya	female	33	2020-02-12	cheetah	20	5	changing_environment	stable_first	subject6	right	pattern6	1	1	yes	4	NA	risky	0.5	no	NA	risky	safe	yes	yes	left	risky	0	comprehensive_exploration_each_prospect
26	kenya	female	33	2020-02-12	cheetah	20	5	changing_environment	stable_first	subject6	right	pattern6	1	2	yes	3	NA	risky	0.5	no	no	risky	safe	yes	yes	left	risky	0	comprehensive_exploration_each_prospect
27	kenya	female	33	2020-02-12	cheetah	20	5	changing_environment	stable_first	subject6	right	pattern6	1	3	yes	2	NA	risky	0	no	no	risky	safe	yes	yes	left	risky	0	comprehensive_exploration_each_prospect
28	kenya	female	33	2020-02-12	cheetah	20	5	changing_environment	stable_first	subject6	right	pattern6	1	4	yes	NA	2	safe	0.25	no	yes	risky	safe	yes	yes	left	risky	0	comprehensive_exploration_each_prospect
29	kenya	female	33	2020-02-12	cheetah	20	5	changing_environment	stable_first	subject6	right	pattern6	1	5	yes	NA	4	safe	0.25	no	no	risky	safe	yes	yes	left	risky	0	comprehensive_exploration_each_prospect
30	kenya	female	33	2020-02-12	cheetah	20	5	changing_environment	stable_first	subject6	right	pattern6	1	6	yes	NA	3	safe	0.25	no	no	risky	safe	yes	yes	left	risky	0	comprehensive_exploration_each_prospect
31	kenya	female	33	2020-02-12	cheetah	20	5	changing_environment	stable_first	subject6	right	pattern6	1	7	yes	NA	1	safe	0.25	no	no	risky	safe	yes	yes	left	risky	0	comprehensive_exploration_each_prospect
32	kenya	female	33	2020-02-12	cheetah	20	5	changing_environment	stable_first	subject6	right	pattern6	1	8	no	NA	NA	NA	NA	no	NA	risky	safe	yes	yes	left	risky	0	comprehensive_exploration_each_prospect
1	kenya	female	33	2020-02-15	cheetah	21	6	changing_environment	stable_first	subject6	left	pattern1	1	1	yes	NA	4	risky	0	no	NA	risky	risky	no	yes	right	risky	0.5	exploration_one_prospect
2	kenya	female	33	2020-02-15	cheetah	21	6	changing_environment	stable_first	subject6	left	pattern1	1	2	yes	NA	3	risky	0	no	no	risky	risky	no	yes	right	risky	0.5	exploration_one_prospect
3	kenya	female	33	2020-02-15	cheetah	21	6	changing_environment	stable_first	subject6	left	pattern1	1	3	yes	NA	1	risky	0.5	no	no	risky	risky	no	yes	right	risky	0.5	exploration_one_prospect
4	kenya	female	33	2020-02-15	cheetah	21	6	changing_environment	stable_first	subject6	left	pattern1	1	4	yes	NA	2	risky	0.5	no	no	risky	risky	no	yes	right	risky	0.5	exploration_one_prospect
5	kenya	female	33	2020-02-15	cheetah	21	6	changing_environment	stable_first	subject6	left	pattern1	1	5	no	NA	NA	NA	NA	no	NA	risky	risky	no	yes	right	risky	0.5	exploration_one_prospect
6	kenya	female	33	2020-02-15	cheetah	21	6	changing_environment	stable_first	subject6	left	pattern1	1	6	no	NA	NA	NA	NA	no	NA	risky	risky	no	yes	right	risky	0.5	exploration_one_prospect
7	kenya	female	33	2020-02-15	cheetah	21	6	changing_environment	stable_first	subject6	left	pattern1	1	7	no	NA	NA	NA	NA	no	NA	risky	risky	no	yes	right	risky	0.5	exploration_one_prospect
8	kenya	female	33	2020-02-15	cheetah	21	6	changing_environment	stable_first	subject6	left	pattern1	1	8	no	NA	NA	NA	NA	no	NA	risky	risky	no	yes	right	risky	0.5	exploration_one_prospect
9	kenya	female	33	2020-02-15	cheetah	22	6	changing_environment	stable_first	subject6	right	pattern2	4	1	yes	2	NA	risky	0	no	NA	risky	risky	no	yes	left	risky	0	exploration_one_prospect
10	kenya	female	33	2020-02-15	cheetah	22	6	changing_environment	stable_first	subject6	right	pattern2	4	2	yes	1	NA	risky	0.5	no	no	risky	risky	no	yes	left	risky	0	exploration_one_prospect
11	kenya	female	33	2020-02-15	cheetah	22	6	changing_environment	stable_first	subject6	right	pattern2	4	3	yes	3	NA	risky	0.5	no	no	risky	risky	no	yes	left	risky	0	exploration_one_prospect
12	kenya	female	33	2020-02-15	cheetah	22	6	changing_environment	stable_first	subject6	right	pattern2	4	4	yes	4	NA	risky	0	no	no	risky	risky	no	yes	left	risky	0	exploration_one_prospect
13	kenya	female	33	2020-02-15	cheetah	22	6	changing_environment	stable_first	subject6	right	pattern2	4	5	no	NA	NA	NA	NA	no	NA	risky	risky	no	yes	left	risky	0	exploration_one_prospect
14	kenya	female	33	2020-02-15	cheetah	22	6	changing_environment	stable_first	subject6	right	pattern2	4	6	no	NA	NA	NA	NA	no	NA	risky	risky	no	yes	left	risky	0	exploration_one_prospect
15	kenya	female	33	2020-02-15	cheetah	22	6	changing_environment	stable_first	subject6	right	pattern2	4	7	no	NA	NA	NA	NA	no	NA	risky	risky	no	yes	left	risky	0	exploration_one_prospect
16	kenya	female	33	2020-02-15	cheetah	22	6	changing_environment	stable_first	subject6	right	pattern2	4	8	no	NA	NA	NA	NA	no	NA	risky	risky	no	yes	left	risky	0	exploration_one_prospect
17	kenya	female	33	2020-02-15	cheetah	23	6	changing_environment	stable_first	subject6	left	pattern5	4	1	yes	NA	1	risky	0	no	NA	risky	risky	no	yes	right	risky	0.5	exploration_one_prospect
18	kenya	female	33	2020-02-15	cheetah	23	6	changing_environment	stable_first	subject6	left	pattern5	4	2	yes	NA	2	risky	0.5	no	no	risky	risky	no	yes	right	risky	0.5	exploration_one_prospect
19	kenya	female	33	2020-02-15	cheetah	23	6	changing_environment	stable_first	subject6	left	pattern5	4	3	yes	NA	4	risky	0.5	no	no	risky	risky	no	yes	right	risky	0.5	exploration_one_prospect
20	kenya	female	33	2020-02-15	cheetah	23	6	changing_environment	stable_first	subject6	left	pattern5	4	4	yes	NA	3	risky	0	no	no	risky	risky	no	yes	right	risky	0.5	exploration_one_prospect
21	kenya	female	33	2020-02-15	cheetah	23	6	changing_environment	stable_first	subject6	left	pattern5	4	5	no	NA	NA	NA	NA	no	NA	risky	risky	no	yes	right	risky	0.5	exploration_one_prospect
22	kenya	female	33	2020-02-15	cheetah	23	6	changing_environment	stable_first	subject6	left	pattern5	4	6	no	NA	NA	NA	NA	no	NA	risky	risky	no	yes	right	risky	0.5	exploration_one_prospect
23	kenya	female	33	2020-02-15	cheetah	23	6	changing_environment	stable_first	subject6	left	pattern5	4	7	no	NA	NA	NA	NA	no	NA	risky	risky	no	yes	right	risky	0.5	exploration_one_prospect
24	kenya	female	33	2020-02-15	cheetah	23	6	changing_environment	stable_first	subject6	left	pattern5	4	8	no	NA	NA	NA	NA	no	NA	risky	risky	no	yes	right	risky	0.5	exploration_one_prospect
25	kenya	female	33	2020-02-15	cheetah	24	6	changing_environment	stable_first	subject6	right	pattern3	2	1	yes	3	NA	risky	0	no	NA	risky	risky	no	yes	left	risky	0	exploration_one_prospect
26	kenya	female	33	2020-02-15	cheetah	24	6	changing_environment	stable_first	subject6	right	pattern3	2	2	yes	4	NA	risky	0.5	no	no	risky	risky	no	yes	left	risky	0	exploration_one_prospect
27	kenya	female	33	2020-02-15	cheetah	24	6	changing_environment	stable_first	subject6	right	pattern3	2	3	yes	1	NA	risky	0.5	no	no	risky	risky	no	yes	left	risky	0	exploration_one_prospect
28	kenya	female	33	2020-02-15	cheetah	24	6	changing_environment	stable_first	subject6	right	pattern3	2	4	yes	2	NA	risky	0	no	no	risky	risky	no	yes	left	risky	0	exploration_one_prospect
29	kenya	female	33	2020-02-15	cheetah	24	6	changing_environment	stable_first	subject6	right	pattern3	2	5	no	NA	NA	NA	NA	no	NA	risky	risky	no	yes	left	risky	0	exploration_one_prospect
30	kenya	female	33	2020-02-15	cheetah	24	6	changing_environment	stable_first	subject6	right	pattern3	2	6	no	NA	NA	NA	NA	no	NA	risky	risky	no	yes	left	risky	0	exploration_one_prospect
31	kenya	female	33	2020-02-15	cheetah	24	6	changing_environment	stable_first	subject6	right	pattern3	2	7	no	NA	NA	NA	NA	no	NA	risky	risky	no	yes	left	risky	0	exploration_one_prospect
32	kenya	female	33	2020-02-15	cheetah	24	6	changing_environment	stable_first	subject6	right	pattern3	2	8	no	NA	NA	NA	NA	no	NA	risky	risky	no	yes	left	risky	0	exploration_one_prospect
1	kenya	female	33	2020-02-16	cheetah	25	7	changing_environment	stable_first	subject6	right	pattern6	1	1	yes	NA	1	safe	0.25	no	NA	safe	risky	yes	no	left	risky	0	comprehensive_exploration_each_prospect
2	kenya	female	33	2020-02-16	cheetah	25	7	changing_environment	stable_first	subject6	right	pattern6	1	2	yes	NA	2	safe	0.25	no	no	safe	risky	yes	no	left	risky	0	comprehensive_exploration_each_prospect
3	kenya	female	33	2020-02-16	cheetah	25	7	changing_environment	stable_first	subject6	right	pattern6	1	3	yes	NA	3	safe	0.25	no	no	safe	risky	yes	no	left	risky	0	comprehensive_exploration_each_prospect
4	kenya	female	33	2020-02-16	cheetah	25	7	changing_environment	stable_first	subject6	right	pattern6	1	4	yes	NA	4	safe	0.25	no	no	safe	risky	yes	no	left	risky	0	comprehensive_exploration_each_prospect
5	kenya	female	33	2020-02-16	cheetah	25	7	changing_environment	stable_first	subject6	right	pattern6	1	5	yes	3	NA	risky	0.5	no	yes	safe	risky	yes	no	left	risky	0	comprehensive_exploration_each_prospect
6	kenya	female	33	2020-02-16	cheetah	25	7	changing_environment	stable_first	subject6	right	pattern6	1	6	no	NA	NA	NA	NA	no	NA	safe	risky	yes	no	left	risky	0	comprehensive_exploration_each_prospect
7	kenya	female	33	2020-02-16	cheetah	25	7	changing_environment	stable_first	subject6	right	pattern6	1	7	no	NA	NA	NA	NA	no	NA	safe	risky	yes	no	left	risky	0	comprehensive_exploration_each_prospect
8	kenya	female	33	2020-02-16	cheetah	25	7	changing_environment	stable_first	subject6	right	pattern6	1	8	no	NA	NA	NA	NA	no	NA	safe	risky	yes	no	left	risky	0	comprehensive_exploration_each_prospect
9	kenya	female	33	2020-02-16	cheetah	26	7	changing_environment	stable_first	subject6	left	pattern5	1	1	yes	4	NA	safe	0.25	no	NA	safe	safe	no	no	left	safe	0.25	exploration_one_prospect
10	kenya	female	33	2020-02-16	cheetah	26	7	changing_environment	stable_first	subject6	left	pattern5	1	2	yes	1	NA	safe	0.25	no	no	safe	safe	no	no	left	safe	0.25	exploration_one_prospect
11	kenya	female	33	2020-02-16	cheetah	26	7	changing_environment	stable_first	subject6	left	pattern5	1	3	no	NA	NA	NA	NA	no	NA	safe	safe	no	no	left	safe	0.25	exploration_one_prospect
12	kenya	female	33	2020-02-16	cheetah	26	7	changing_environment	stable_first	subject6	left	pattern5	1	4	no	NA	NA	NA	NA	no	NA	safe	safe	no	no	left	safe	0.25	exploration_one_prospect
13	kenya	female	33	2020-02-16	cheetah	26	7	changing_environment	stable_first	subject6	left	pattern5	1	5	no	NA	NA	NA	NA	no	NA	safe	safe	no	no	left	safe	0.25	exploration_one_prospect
14	kenya	female	33	2020-02-16	cheetah	26	7	changing_environment	stable_first	subject6	left	pattern5	1	6	no	NA	NA	NA	NA	no	NA	safe	safe	no	no	left	safe	0.25	exploration_one_prospect
15	kenya	female	33	2020-02-16	cheetah	26	7	changing_environment	stable_first	subject6	left	pattern5	1	7	no	NA	NA	NA	NA	no	NA	safe	safe	no	no	left	safe	0.25	exploration_one_prospect
[truncated: 5,169 more rows]

## Sheet: Description_variables
VARIABLE NAME		DESCRIPTION
all_samples		A maximum of 32 trays could be opened within one session
field_site		Kenya
subject_sex		Female or male
subject_age		Age of chimpanzee at the moment of testing
date		Date the experiemtn took place
subject		Chimpanzee name
trial_no		Trial within condition (32 trials/condition)
										Figure S1.	Coding scheme for trays
session		Session per condition (8 sessions/condition)
condition		Stable or changing environment
condition_order		Stable or changing condition first
counterbalancing		Refers to our counterbalancing, see SI, Experiment (section Methods/Test Phase/Counterbalancing).
safe assortment		Site of the safe option (left/right), see Fig. S1
food_pattern		Refers to the counterbalancing (six possible patterns to bait two out of four trays), see SI, Experiment (section Methods/Test Phase/Counterbalancing).
bucket drawn		Describes which bucket was drawn out of the option, see Fig. S1
search_order		A maximum of 8 trays could be opened within one trial
searched		Describes how many trays were opened and when (If one bucket was opened : yes in the first row and the rest of the rows no; If two buckets were opened: yes in the first row, yes in the second row and in the rest of the rows no; etc.)
searched_left		Describes which bucket was opened and when on the left side, see Fig. S1. (If the chimp searched first bucket 1, 1 is in the first row; NA if the side was not opened)
searched_right		Describes which bucket was opened and when on the right side, see Fig. S1. (If the chimp searched first bucket 1, 1 is in the first row; NA if the side was not opened)
search_assortment		Describes which option was searched and when (safe/risky). Risky refers to the uncertain option described in the manuscript.
sample_found		Describes which quantity of food was found and when: 0, 0.25 or 0.5 apples
sampled_only_0_in_risky		Describes whether the chimpanzee (within one trial) only sampled an empty tray within the risky option.								Risky option refers to the uncertain option described in the manuscript.
switched_assortment		Describes whether and when the chimp switched beween options. (In the first row always NA, because no switch was possible; yes if the chimp searched in a different option before and now switched; no if they stayed within the same option)
first_searched_assortment		Describes which option was searched first (within a trial) : safe or risky. Risky refers to the uncertain option described in the manuscript.
last_searched_assortment		Describes which option was searched last (within a trial) : safe or risky. Risky refers to the uncertain option described in the manuscript.
searched_both_assortments		Describes whether both options were searched (within a trial: yes/no)
experienced_variance_risk		Describes whether chimpanzees saw both possible outcomes within the risky assortment, i.e. 0 and 0.5 (within trial: yes/no)
choice_side		Describes which side was chosen (within a trial): left or right
choice_assortment		Describes which option was chosen (within a trial): safe or risky. Risky refers to the uncertain option described in the manuscript.
reward		Describes which reward the chimpanzee got after their choice (within a trial): 0, 0.25 or 0.5 apple
exploration_strategy		Given two options, at least three distinct strategies can be used to explore them (within a trial): Exploring only one option (exploration_one_prospect); extensively sampling from one then switching to the other (omprehensive_exploration_each_prospect); or exploring both options piecewise, switching back and forth between them (piecewise_exploration). Or no exploration (no_exploration)
