# Supplementary material for: Chimpanzees adapt their exploration to key properties of the environment
Source: Nat Commun. 2025 Feb 20;16:1807. doi: 10.1038/s41467-025-57022-2 (PMC11842718; doi:10.1038/s41467-025-57022-2)
Supplement: Supplementary file 6 — Source Data [file 41467_2025_57022_MOESM6_ESM.zip › SourceData_S01_adaptive_exploration_chimpanzees.xlsx]

## Sheet: Tabelle1
Table S1. Information on the chimpanzees
Chimpanzee	Est. DOB	Sex	Proof of concept	Experiment	Missing	Missing	Risk	Risk
					trials in	trials in	experiment	observations
					Experiment,	Experiment,	(see Haux et al., 2023)	(see Haux et al., 2023)
					stable	changing
					condition	condition
George	2003	M	yes	yes	–	–	yes	yes
Julia	2000	F	no	yes	–	–	yes	yes
Zee	2000	M	yes	yes	–	–	yes	yes
Edvard	2000	M	no	yes	–	–	no	yes
Amahirwe	1998	M	yes	yes	–	–	yes	yes
Mwanzo	1996	F	yes	yes	–	–	yes	yes
Cheetah	1987	F	no	yes	–	–	yes	yes
Roy	2007	M	no	yes	–	–	yes	yes
Joy	2004	F	no	yes	6	–	yes	yes
Jane	2004	F	no	yes	–	10	yes	yes
Bahati	1993	F	no	yes	6	–	yes	yes
Kisa	1993	M	no	yes	10	–	yes	yes
Dufatanya	1991	F	no	yes	–	6	yes	yes
Akela	1988	F	no	yes	–	10	yes	yes
Mary	2003	F	yes	no	–	–	yes	yes
Alikaka	2002	M	yes	no	–	–	yes	yes
Alley	1987	F	yes	no	–	–	yes	yes
Safari	1984	M	yes	no	–	–	yes	yes
Niyonkuru*	1990	M	no	yes	32	–	yes	yes
* We excluded the data of Niyonkuru, as he was only tested in one condition
