# Supplementary material for: Chimpanzees adapt their exploration to key properties of the environment
Source: Nat Commun. 2025 Feb 20;16:1807. doi: 10.1038/s41467-025-57022-2 (PMC11842718; doi:10.1038/s41467-025-57022-2)
Supplement: Supplementary file 6 — Source Data [file 41467_2025_57022_MOESM6_ESM.zip › SourceData_S03_adaptive_exploration_data_proof_of_concept.xlsx]

## Sheet: Data
all_trials	field_site	subject_sex	subject_age	date	subject	trial_no	session	condition	condition_order	first_food_location	food_uncert_option	side_choice	success	first_search	second_search	searched_one	searched_both
1	kenya	female	16	2019-04-21	mary	1	1	control	control_first	NA	NA	right	yes	right	left	yes	yes
2	kenya	female	16	2019-04-21	mary	2	1	control	control_first	NA	NA	right	yes	left	NA	yes	no
3	kenya	female	16	2019-04-21	mary	3	1	control	control_first	NA	NA	left	yes	right	NA	yes	no
4	kenya	female	16	2019-04-21	mary	4	1	control	control_first	NA	NA	left	yes	NA	NA	no	no
5	kenya	female	16	2019-04-21	mary	5	1	control	control_first	NA	NA	left	yes	NA	NA	no	no
6	kenya	female	16	2019-04-21	mary	6	1	control	control_first	NA	NA	right	yes	NA	NA	no	no
7	kenya	female	16	2019-04-22	mary	7	2	control	control_first	NA	NA	right	yes	NA	NA	no	no
8	kenya	female	16	2019-04-22	mary	8	2	control	control_first	NA	NA	right	yes	NA	NA	no	no
9	kenya	female	16	2019-04-22	mary	9	2	control	control_first	NA	NA	right	yes	NA	NA	no	no
10	kenya	female	16	2019-04-22	mary	10	2	control	control_first	NA	NA	right	yes	NA	NA	no	no
11	kenya	female	16	2019-04-22	mary	11	2	control	control_first	NA	NA	right	yes	NA	NA	no	no
12	kenya	female	16	2019-04-22	mary	12	2	control	control_first	NA	NA	right	yes	right	NA	yes	no
13	kenya	female	16	2019-04-23	mary	13	3	control	control_first	NA	NA	left	yes	NA	NA	no	no
14	kenya	female	16	2019-04-23	mary	14	3	control	control_first	NA	NA	left	yes	NA	NA	no	no
15	kenya	female	16	2019-04-23	mary	15	3	control	control_first	NA	NA	left	yes	NA	NA	no	no
16	kenya	female	16	2019-04-23	mary	16	3	control	control_first	NA	NA	right	yes	NA	NA	no	no
17	kenya	female	16	2019-04-23	mary	17	3	control	control_first	NA	NA	left	yes	NA	NA	no	no
18	kenya	female	16	2019-04-23	mary	18	3	control	control_first	NA	NA	right	yes	NA	NA	no	no
19	kenya	female	16	2019-04-24	mary	19	4	control	control_first	NA	NA	right	yes	right	left	yes	yes
20	kenya	female	16	2019-04-24	mary	20	4	control	control_first	NA	NA	right	yes	left	NA	yes	no
21	kenya	female	16	2019-04-24	mary	21	4	control	control_first	NA	NA	right	yes	NA	NA	no	no
22	kenya	female	16	2019-04-24	mary	22	4	control	control_first	NA	NA	right	yes	NA	NA	no	no
23	kenya	female	16	2019-04-24	mary	23	4	control	control_first	NA	NA	right	yes	NA	NA	no	no
24	kenya	female	16	2019-04-24	mary	24	4	control	control_first	NA	NA	right	yes	NA	NA	no	no
25	kenya	female	16	2019-04-25	mary	1	1	uncertainty	control_first	left	left	right	no	right	NA	yes	no
26	kenya	female	16	2019-04-25	mary	2	1	uncertainty	control_first	right	right	right	yes	right	NA	yes	no
27	kenya	female	16	2019-04-25	mary	3	1	uncertainty	control_first	left	left	right	no	right	NA	yes	no
28	kenya	female	16	2019-04-25	mary	4	1	uncertainty	control_first	right	left	right	no	NA	NA	no	no
29	kenya	female	16	2019-04-25	mary	5	1	uncertainty	control_first	left	right	right	yes	right	NA	yes	no
30	kenya	female	16	2019-04-25	mary	6	1	uncertainty	control_first	right	right	right	yes	right	NA	yes	no
31	kenya	female	16	2019-04-26	mary	7	2	uncertainty	control_first	right	left	right	no	right	NA	yes	no
32	kenya	female	16	2019-04-26	mary	8	2	uncertainty	control_first	left	right	right	yes	right	NA	yes	no
33	kenya	female	16	2019-04-26	mary	9	2	uncertainty	control_first	right	left	left	yes	right	NA	yes	no
34	kenya	female	16	2019-04-26	mary	10	2	uncertainty	control_first	left	right	right	yes	right	NA	yes	no
35	kenya	female	16	2019-04-26	mary	11	2	uncertainty	control_first	right	right	right	yes	right	NA	yes	no
36	kenya	female	16	2019-04-26	mary	12	2	uncertainty	control_first	left	left	right	no	NA	NA	no	no
37	kenya	female	16	2019-04-27	mary	13	3	uncertainty	control_first	left	right	right	yes	right	NA	yes	no
38	kenya	female	16	2019-04-27	mary	14	3	uncertainty	control_first	right	left	right	no	NA	NA	no	no
39	kenya	female	16	2019-04-27	mary	15	3	uncertainty	control_first	left	right	right	yes	right	NA	yes	no
40	kenya	female	16	2019-04-27	mary	16	3	uncertainty	control_first	right	right	right	yes	NA	NA	no	no
41	kenya	female	16	2019-04-27	mary	17	3	uncertainty	control_first	left	left	left	yes	NA	NA	no	no
42	kenya	female	16	2019-04-27	mary	18	3	uncertainty	control_first	right	left	right	no	NA	NA	no	no
43	kenya	female	16	2019-04-28	mary	19	4	uncertainty	control_first	right	right	right	yes	right	NA	yes	no
44	kenya	female	16	2019-04-28	mary	20	4	uncertainty	control_first	left	left	left	yes	right	NA	yes	no
45	kenya	female	16	2019-04-28	mary	21	4	uncertainty	control_first	right	right	right	yes	NA	NA	no	no
46	kenya	female	16	2019-04-28	mary	22	4	uncertainty	control_first	left	left	left	yes	left	NA	yes	no
47	kenya	female	16	2019-04-28	mary	23	4	uncertainty	control_first	right	left	right	no	NA	NA	no	no
48	kenya	female	16	2019-04-28	mary	24	4	uncertainty	control_first	left	right	right	yes	NA	NA	no	no
1	kenya	male	16	2019-04-20	george	1	1	uncertainty	test_first	right	right	right	yes	right	left	yes	yes
2	kenya	male	16	2019-04-20	george	2	1	uncertainty	test_first	left	left	left	yes	right	left	yes	yes
3	kenya	male	16	2019-04-20	george	3	1	uncertainty	test_first	left	right	left	no	NA	NA	no	no
4	kenya	male	16	2019-04-24	george	4	1	uncertainty	test_first	right	left	left	yes	right	left	yes	yes
5	kenya	male	16	2019-04-24	george	5	1	uncertainty	test_first	left	left	left	yes	NA	NA	no	no
6	kenya	male	16	2019-04-24	george	6	1	uncertainty	test_first	right	right	right	yes	left	NA	yes	no
7	kenya	male	16	2019-04-21	george	7	2	uncertainty	test_first	right	left	left	yes	right	left	yes	yes
8	kenya	male	16	2019-04-21	george	8	2	uncertainty	test_first	left	right	right	yes	left	right	yes	no
9	kenya	male	16	2019-04-21	george	9	2	uncertainty	test_first	right	left	left	yes	NA	NA	no	no
10	kenya	male	16	2019-04-21	george	10	2	uncertainty	test_first	left	right	left	no	NA	NA	no	no
11	kenya	male	16	2019-04-22	george	11	2	uncertainty	test_first	right	right	left	no	NA	NA	no	no
12	kenya	male	16	2019-04-22	george	12	2	uncertainty	test_first	left	left	right	no	NA	NA	no	no
13	kenya	male	16	2019-04-22	george	13	3	uncertainty	test_first	left	right	right	yes	right	NA	yes	no
14	kenya	male	16	2019-04-22	george	14	3	uncertainty	test_first	right	left	left	yes	right	left	yes	yes
15	kenya	male	16	2019-04-22	george	15	3	uncertainty	test_first	left	right	left	no	NA	NA	no	no
16	kenya	male	16	2019-04-22	george	16	3	uncertainty	test_first	right	right	right	yes	NA	NA	no	no
17	kenya	male	16	2019-04-22	george	17	3	uncertainty	test_first	left	left	right	no	NA	NA	no	no
18	kenya	male	16	2019-04-22	george	18	3	uncertainty	test_first	right	left	left	yes	right	NA	yes	no
19	kenya	male	16	2019-04-23	george	19	4	uncertainty	test_first	right	right	left	no	right	left	yes	yes
20	kenya	male	16	2019-04-23	george	20	4	uncertainty	test_first	left	left	left	yes	right	NA	yes	no
21	kenya	male	16	2019-04-24	george	21	4	uncertainty	test_first	right	right	left	no	NA	NA	no	no
22	kenya	male	16	2019-04-24	george	22	4	uncertainty	test_first	left	left	left	yes	left	NA	yes	no
23	kenya	male	16	2019-04-24	george	23	4	uncertainty	test_first	right	left	left	yes	right	left	yes	yes
24	kenya	male	16	2019-04-25	george	24	4	uncertainty	test_first	left	right	right	yes	right	NA	yes	no
25	kenya	male	16	2019-04-25	george	1	1	control	test_first	NA	NA	left	yes	left	NA	yes	no
26	kenya	male	16	2019-04-25	george	2	1	control	test_first	NA	NA	right	yes	right	NA	yes	no
27	kenya	male	16	2019-04-25	george	3	1	control	test_first	NA	NA	right	yes	left	NA	yes	no
28	kenya	male	16	2019-04-25	george	4	1	control	test_first	NA	NA	left	yes	NA	NA	no	no
29	kenya	male	16	2019-04-25	george	5	1	control	test_first	NA	NA	left	yes	left	right	yes	yes
30	kenya	male	16	2019-04-25	george	6	1	control	test_first	NA	NA	right	yes	NA	NA	no	no
31	kenya	male	16	2019-04-26	george	7	2	control	test_first	NA	NA	right	yes	left	right	yes	yes
32	kenya	male	16	2019-04-26	george	8	2	control	test_first	NA	NA	left	yes	right	NA	yes	no
33	kenya	male	16	2019-04-26	george	9	2	control	test_first	NA	NA	right	yes	right	NA	yes	no
34	kenya	male	16	2019-04-26	george	10	2	control	test_first	NA	NA	left	yes	right	NA	yes	no
35	kenya	male	16	2019-04-26	george	11	2	control	test_first	NA	NA	left	yes	NA	NA	no	no
36	kenya	male	16	2019-04-26	george	12	2	control	test_first	NA	NA	left	yes	NA	NA	no	no
37	kenya	male	16	2019-04-27	george	13	3	control	test_first	NA	NA	left	yes	NA	NA	no	no
38	kenya	male	16	2019-04-27	george	14	3	control	test_first	NA	NA	left	yes	NA	NA	no	no
39	kenya	male	16	2019-04-27	george	15	3	control	test_first	NA	NA	right	yes	right	left	yes	yes
40	kenya	male	16	2019-04-27	george	16	3	control	test_first	NA	NA	left	yes	left	NA	yes	no
41	kenya	male	16	2019-04-27	george	17	3	control	test_first	NA	NA	right	yes	NA	NA	no	no
42	kenya	male	16	2019-04-27	george	18	3	control	test_first	NA	NA	right	yes	NA	NA	no	no
43	kenya	male	16	2019-04-28	george	19	4	control	test_first	NA	NA	right	yes	right	NA	yes	no
44	kenya	male	16	2019-04-28	george	20	4	control	test_first	NA	NA	right	yes	left	NA	yes	no
45	kenya	male	16	2019-04-28	george	21	4	control	test_first	NA	NA	left	yes	NA	NA	no	no
46	kenya	male	16	2019-04-28	george	22	4	control	test_first	NA	NA	left	yes	NA	NA	no	no
47	kenya	male	16	2019-04-28	george	23	4	control	test_first	NA	NA	right	yes	NA	NA	no	no
48	kenya	male	16	2019-04-28	george	24	4	control	test_first	NA	NA	right	yes	NA	NA	no	no
1	kenya	male	17	2019-04-20	alikaka	1	1	control	control_first	NA	NA	left	yes	NA	NA	no	no
2	kenya	male	17	2019-04-20	alikaka	2	1	control	control_first	NA	NA	left	yes	NA	NA	no	no
3	kenya	male	17	2019-04-20	alikaka	3	1	control	control_first	NA	NA	left	yes	NA	NA	no	no
4	kenya	male	17	2019-04-20	alikaka	4	1	control	control_first	NA	NA	left	yes	NA	NA	no	no
5	kenya	male	17	2019-04-20	alikaka	5	1	control	control_first	NA	NA	left	yes	NA	NA	no	no
6	kenya	male	17	2019-04-23	alikaka	6	1	control	control_first	NA	NA	right	yes	NA	NA	no	no
7	kenya	male	17	2019-04-21	alikaka	7	2	control	control_first	NA	NA	right	yes	NA	NA	no	no
8	kenya	male	17	2019-04-21	alikaka	8	2	control	control_first	NA	NA	left	yes	NA	NA	no	no
9	kenya	male	17	2019-04-21	alikaka	9	2	control	control_first	NA	NA	right	yes	NA	NA	no	no
10	kenya	male	17	2019-04-21	alikaka	10	2	control	control_first	NA	NA	right	yes	NA	NA	no	no
11	kenya	male	17	2019-04-21	alikaka	11	2	control	control_first	NA	NA	right	yes	NA	NA	no	no
12	kenya	male	17	2019-04-21	alikaka	12	2	control	control_first	NA	NA	right	yes	NA	NA	no	no
13	kenya	male	17	2019-04-22	alikaka	13	3	control	control_first	NA	NA	right	yes	NA	NA	no	no
14	kenya	male	17	2019-04-22	alikaka	14	3	control	control_first	NA	NA	right	yes	NA	NA	no	no
15	kenya	male	17	2019-04-22	alikaka	15	3	control	control_first	NA	NA	right	yes	NA	NA	no	no
16	kenya	male	17	2019-04-22	alikaka	16	3	control	control_first	NA	NA	right	yes	NA	NA	no	no
17	kenya	male	17	2019-04-22	alikaka	17	3	control	control_first	NA	NA	right	yes	NA	NA	no	no
18	kenya	male	17	2019-04-22	alikaka	18	3	control	control_first	NA	NA	right	yes	NA	NA	no	no
19	kenya	male	17	2019-04-23	alikaka	19	4	control	control_first	NA	NA	left	yes	left	NA	yes	no
20	kenya	male	17	2019-04-23	alikaka	20	4	control	control_first	NA	NA	right	yes	NA	NA	no	no
21	kenya	male	17	2019-04-23	alikaka	21	4	control	control_first	NA	NA	right	yes	NA	NA	no	no
22	kenya	male	17	2019-04-23	alikaka	22	4	control	control_first	NA	NA	right	yes	NA	NA	no	no
23	kenya	male	17	2019-04-23	alikaka	23	4	control	control_first	NA	NA	right	yes	NA	NA	no	no
24	kenya	male	17	2019-04-23	alikaka	24	4	control	control_first	NA	NA	right	yes	NA	NA	no	no
25	kenya	male	17	2019-04-24	alikaka	1	1	uncertainty	control_first	left	right	right	yes	NA	NA	no	no
26	kenya	male	17	2019-04-24	alikaka	2	1	uncertainty	control_first	right	left	right	no	NA	NA	no	no
27	kenya	male	17	2019-04-24	alikaka	3	1	uncertainty	control_first	left	right	left	no	left	NA	yes	no
28	kenya	male	17	2019-04-24	alikaka	4	1	uncertainty	control_first	right	right	right	yes	NA	NA	no	no
29	kenya	male	17	2019-04-24	alikaka	5	1	uncertainty	control_first	left	left	right	no	NA	NA	no	no
30	kenya	male	17	2019-04-24	alikaka	6	1	uncertainty	control_first	right	left	right	no	NA	NA	no	no
31	kenya	male	17	2019-04-25	alikaka	7	2	uncertainty	control_first	right	right	right	yes	right	left	yes	yes
32	kenya	male	17	2019-04-25	alikaka	8	2	uncertainty	control_first	left	left	left	yes	right	NA	yes	no
33	kenya	male	17	2019-04-25	alikaka	9	2	uncertainty	control_first	right	right	right	yes	right	NA	yes	no
34	kenya	male	17	2019-04-25	alikaka	10	2	uncertainty	control_first	left	left	right	no	NA	NA	no	no
35	kenya	male	17	2019-04-25	alikaka	11	2	uncertainty	control_first	right	left	right	no	left	right	yes	yes
36	kenya	male	17	2019-04-25	alikaka	12	2	uncertainty	control_first	left	right	left	no	NA	NA	no	no
37	kenya	male	17	2019-04-26	alikaka	13	3	uncertainty	control_first	left	left	left	yes	left	NA	yes	no
38	kenya	male	17	2019-04-26	alikaka	14	3	uncertainty	control_first	right	right	right	yes	right	NA	yes	no
39	kenya	male	17	2019-04-26	alikaka	15	3	uncertainty	control_first	left	left	left	yes	left	NA	yes	no
40	kenya	male	17	2019-04-26	alikaka	16	3	uncertainty	control_first	right	left	left	yes	left	NA	yes	no
41	kenya	male	17	2019-04-26	alikaka	17	3	uncertainty	control_first	left	right	right	yes	right	NA	yes	no
42	kenya	male	17	2019-04-26	alikaka	18	3	uncertainty	control_first	right	right	right	yes	NA	NA	no	no
43	kenya	male	17	2019-04-27	alikaka	19	4	uncertainty	control_first	right	left	left	yes	right	NA	yes	no
44	kenya	male	17	2019-04-27	alikaka	20	4	uncertainty	control_first	left	right	right	yes	right	NA	yes	no
45	kenya	male	17	2019-04-27	alikaka	21	4	uncertainty	control_first	right	left	right	no	right	NA	yes	no
46	kenya	male	17	2019-04-27	alikaka	22	4	uncertainty	control_first	left	right	right	yes	NA	NA	no	no
47	kenya	male	17	2019-04-27	alikaka	23	4	uncertainty	control_first	right	right	right	yes	NA	NA	no	no
48	kenya	male	17	2019-04-27	alikaka	24	4	uncertainty	control_first	left	left	right	no	right	NA	yes	no
1	kenya	male	19	2019-04-20	zee	1	1	uncertainty	test_first	left	right	right	yes	right	left	yes	yes
2	kenya	male	19	2019-04-20	zee	2	1	uncertainty	test_first	right	left	left	yes	right	left	yes	yes
3	kenya	male	19	2019-04-20	zee	3	1	uncertainty	test_first	left	right	right	yes	right	left	yes	yes
4	kenya	male	19	2019-04-20	zee	4	1	uncertainty	test_first	right	right	right	yes	NA	NA	no	no
5	kenya	male	19	2019-04-20	zee	5	1	uncertainty	test_first	left	left	left	yes	right	left	yes	yes
6	kenya	male	19	2019-04-20	zee	6	1	uncertainty	test_first	right	left	left	yes	NA	NA	no	no
7	kenya	male	19	2019-04-21	zee	7	2	uncertainty	test_first	right	right	right	yes	right	left	yes	yes
8	kenya	male	19	2019-04-21	zee	8	2	uncertainty	test_first	left	left	left	yes	right	left	yes	yes
9	kenya	male	19	2019-04-21	zee	9	2	uncertainty	test_first	right	right	right	yes	right	NA	yes	no
10	kenya	male	19	2019-04-21	zee	10	2	uncertainty	test_first	left	left	right	no	right	NA	yes	no
11	kenya	male	19	2019-04-21	zee	11	2	uncertainty	test_first	right	left	right	no	right	NA	yes	no
12	kenya	male	19	2019-04-21	zee	12	2	uncertainty	test_first	left	right	right	yes	right	NA	yes	no
13	kenya	male	19	2019-04-22	zee	13	3	uncertainty	test_first	left	left	left	yes	right	left	yes	yes
14	kenya	male	19	2019-04-22	zee	14	3	uncertainty	test_first	right	right	right	yes	left	right	yes	yes
15	kenya	male	19	2019-04-22	zee	15	3	uncertainty	test_first	left	left	left	yes	right	NA	yes	yes
16	kenya	male	19	2019-04-22	zee	16	3	uncertainty	test_first	right	left	right	no	NA	NA	no	no
17	kenya	male	19	2019-04-22	zee	17	3	uncertainty	test_first	left	right	right	yes	NA	NA	no	no
18	kenya	male	19	2019-04-22	zee	18	3	uncertainty	test_first	right	right	left	no	NA	NA	no	no
19	kenya	male	19	2019-04-23	zee	19	4	uncertainty	test_first	right	left	left	yes	right	left	yes	yes
20	kenya	male	19	2019-04-23	zee	20	4	uncertainty	test_first	left	right	right	yes	right	NA	yes	no
21	kenya	male	19	2019-04-23	zee	21	4	uncertainty	test_first	right	left	left	yes	left	NA	yes	no
22	kenya	male	19	2019-04-23	zee	22	4	uncertainty	test_first	left	right	right	yes	left	NA	yes	no
23	kenya	male	19	2019-04-23	zee	23	4	uncertainty	test_first	right	right	right	yes	right	NA	yes	no
24	kenya	male	19	2019-04-23	zee	24	4	uncertainty	test_first	left	left	right	no	NA	NA	no	no
25	kenya	male	19	2019-04-24	zee	1	1	control	test_first	NA	NA	right	yes	right	NA	yes	no
26	kenya	male	19	2019-04-24	zee	2	1	control	test_first	NA	NA	right	yes	right	left	yes	yes
27	kenya	male	19	2019-04-24	zee	3	1	control	test_first	NA	NA	right	yes	NA	NA	no	no
28	kenya	male	19	2019-04-24	zee	4	1	control	test_first	NA	NA	right	yes	right	NA	yes	no
29	kenya	male	19	2019-04-24	zee	5	1	control	test_first	NA	NA	left	yes	left	NA	yes	no
30	kenya	male	19	2019-04-24	zee	6	1	control	test_first	NA	NA	right	yes	NA	NA	no	no
31	kenya	male	19	2019-04-25	zee	7	2	control	test_first	NA	NA	right	yes	left	NA	yes	no
32	kenya	male	19	2019-04-25	zee	8	2	control	test_first	NA	NA	right	yes	right	NA	yes	no
33	kenya	male	19	2019-04-25	zee	9	2	control	test_first	NA	NA	right	yes	NA	NA	no	no
34	kenya	male	19	2019-04-25	zee	10	2	control	test_first	NA	NA	left	yes	NA	NA	no	no
35	kenya	male	19	2019-04-25	zee	11	2	control	test_first	NA	NA	right	yes	right	NA	yes	no
36	kenya	male	19	2019-04-25	zee	12	2	control	test_first	NA	NA	right	yes	NA	NA	no	no
37	kenya	male	19	2019-04-26	zee	13	3	control	test_first	NA	NA	right	yes	right	NA	yes	no
38	kenya	male	19	2019-04-26	zee	14	3	control	test_first	NA	NA	left	yes	NA	NA	no	no
39	kenya	male	19	2019-04-26	zee	15	3	control	test_first	NA	NA	left	yes	right	NA	yes	no
40	kenya	male	19	2019-04-26	zee	16	3	control	test_first	NA	NA	right	yes	left	NA	yes	no
41	kenya	male	19	2019-04-26	zee	17	3	control	test_first	NA	NA	left	yes	NA	NA	no	no
42	kenya	male	19	2019-04-26	zee	18	3	control	test_first	NA	NA	right	yes	NA	NA	no	no
43	kenya	male	19	2019-04-27	zee	19	4	control	test_first	NA	NA	right	yes	NA	NA	no	no
44	kenya	male	19	2019-04-27	zee	20	4	control	test_first	NA	NA	left	yes	right	NA	yes	no
45	kenya	male	19	2019-04-27	zee	21	4	control	test_first	NA	NA	left	yes	right	NA	yes	no
46	kenya	male	19	2019-04-27	zee	22	4	control	test_first	NA	NA	right	yes	right	left	yes	yes
47	kenya	male	19	2019-04-27	zee	23	4	control	test_first	NA	NA	right	yes	NA	NA	no	no
48	kenya	male	19	2019-04-27	zee	24	4	control	test_first	NA	NA	left	yes	NA	NA	no	no
1	kenya	male	21	2019-04-20	amahirwe	1	1	uncertainty	test_first	right	left	left	yes	right	left	yes	yes
2	kenya	male	21	2019-04-20	amahirwe	2	1	uncertainty	test_first	left	right	right	yes	right	left	yes	yes
3	kenya	male	21	2019-04-20	amahirwe	3	1	uncertainty	test_first	right	left	left	yes	right	left	yes	yes
4	kenya	male	21	2019-04-20	amahirwe	4	1	uncertainty	test_first	left	left	left	yes	right	left	yes	yes
5	kenya	male	21	2019-04-20	amahirwe	5	1	uncertainty	test_first	right	right	left	no	right	NA	yes	no
6	kenya	male	21	2019-04-20	amahirwe	6	1	uncertainty	test_first	left	left	left	yes	NA	NA	no	no
7	kenya	male	21	2019-04-21	amahirwe	7	2	uncertainty	test_first	left	right	right	yes	right	left	yes	yes
8	kenya	male	21	2019-04-21	amahirwe	8	2	uncertainty	test_first	right	right	right	yes	right	left	yes	yes
9	kenya	male	21	2019-04-21	amahirwe	9	2	uncertainty	test_first	left	left	left	yes	right	left	yes	yes
10	kenya	male	21	2019-04-21	amahirwe	10	2	uncertainty	test_first	right	right	right	yes	right	left	yes	yes
11	kenya	male	21	2019-04-23	amahirwe	11	2	uncertainty	test_first	left	right	right	yes	left	NA	yes	no
12	kenya	male	21	2019-04-21	amahirwe	12	2	uncertainty	test_first	right	left	left	yes	right	left	yes	yes
13	kenya	male	21	2019-04-22	amahirwe	13	3	uncertainty	test_first	right	right	right	yes	right	left	yes	yes
14	kenya	male	21	2019-04-22	amahirwe	14	3	uncertainty	test_first	left	left	left	yes	right	NA	yes	no
15	kenya	male	21	2019-04-22	amahirwe	15	3	uncertainty	test_first	right	right	right	yes	right	left	yes	yes
16	kenya	male	21	2019-04-22	amahirwe	16	3	uncertainty	test_first	left	right	right	yes	right	left	yes	yes
17	kenya	male	21	2019-04-22	amahirwe	17	3	uncertainty	test_first	right	left	left	yes	left	NA	yes	no
18	kenya	male	21	2019-04-22	amahirwe	18	3	uncertainty	test_first	left	left	left	yes	right	left	yes	yes
19	kenya	male	21	2019-04-23	amahirwe	19	4	uncertainty	test_first	left	right	right	yes	right	NA	yes	no
20	kenya	male	21	2019-04-23	amahirwe	20	4	uncertainty	test_first	right	left	left	yes	left	NA	yes	no
21	kenya	male	21	2019-04-23	amahirwe	21	4	uncertainty	test_first	left	right	right	yes	NA	NA	no	no
22	kenya	male	21	2019-04-23	amahirwe	22	4	uncertainty	test_first	right	left	left	yes	right	NA	yes	no
23	kenya	male	21	2019-04-23	amahirwe	23	4	uncertainty	test_first	left	left	right	no	NA	NA	no	no
24	kenya	male	21	2019-04-23	amahirwe	24	4	uncertainty	test_first	right	right	right	yes	right	left	yes	yes
25	kenya	male	21	2019-04-24	amahirwe	1	1	control	test_first	NA	NA	left	yes	right	left	yes	yes
26	kenya	male	21	2019-04-24	amahirwe	2	1	control	test_first	NA	NA	right	yes	right	left	yes	yes
27	kenya	male	21	2019-04-24	amahirwe	3	1	control	test_first	NA	NA	right	yes	right	left	yes	yes
28	kenya	male	21	2019-04-24	amahirwe	4	1	control	test_first	NA	NA	right	yes	right	NA	yes	no
29	kenya	male	21	2019-04-24	amahirwe	5	1	control	test_first	NA	NA	left	yes	left	NA	yes	no
30	kenya	male	21	2019-04-24	amahirwe	6	1	control	test_first	NA	NA	right	yes	left	NA	yes	no
31	kenya	male	21	2019-04-25	amahirwe	7	2	control	test_first	NA	NA	left	yes	left	NA	yes	no
32	kenya	male	21	2019-04-25	amahirwe	8	2	control	test_first	NA	NA	left	yes	left	NA	yes	no
33	kenya	male	21	2019-04-25	amahirwe	9	2	control	test_first	NA	NA	left	yes	right	NA	yes	no
34	kenya	male	21	2019-04-25	amahirwe	10	2	control	test_first	NA	NA	left	yes	NA	NA	no	no
35	kenya	male	21	2019-04-25	amahirwe	11	2	control	test_first	NA	NA	right	yes	left	NA	yes	no
36	kenya	male	21	2019-04-25	amahirwe	12	2	control	test_first	NA	NA	left	yes	NA	NA	no	no
37	kenya	male	21	2019-04-26	amahirwe	13	3	control	test_first	NA	NA	left	yes	left	NA	yes	no
38	kenya	male	21	2019-04-26	amahirwe	14	3	control	test_first	NA	NA	left	yes	right	left	yes	yes
39	kenya	male	21	2019-04-26	amahirwe	15	3	control	test_first	NA	NA	left	yes	left	right	yes	yes
40	kenya	male	21	2019-04-26	amahirwe	16	3	control	test_first	NA	NA	right	yes	left	NA	yes	no
41	kenya	male	21	2019-04-26	amahirwe	17	3	control	test_first	NA	NA	left	yes	left	NA	yes	no
42	kenya	male	21	2019-04-26	amahirwe	18	3	control	test_first	NA	NA	left	yes	NA	NA	no	no
43	kenya	male	21	2019-04-27	amahirwe	19	4	control	test_first	NA	NA	right	yes	right	left	yes	yes
44	kenya	male	21	2019-04-27	amahirwe	20	4	control	test_first	NA	NA	right	yes	left	NA	yes	no
45	kenya	male	21	2019-04-27	amahirwe	21	4	control	test_first	NA	NA	right	yes	NA	NA	no	no
46	kenya	male	21	2019-04-27	amahirwe	22	4	control	test_first	NA	NA	left	yes	NA	NA	no	no
47	kenya	male	21	2019-04-27	amahirwe	23	4	control	test_first	NA	NA	left	yes	NA	NA	no	no
48	kenya	male	21	2019-04-27	amahirwe	24	4	control	test_first	NA	NA	left	yes	NA	NA	no	no
1	kenya	female	23	2019-04-20	mwanzo	1	1	control	control_first	NA	NA	right	yes	NA	NA	no	no
2	kenya	female	23	2019-04-20	mwanzo	2	1	control	control_first	NA	NA	right	yes	left	NA	yes	no
3	kenya	female	23	2019-04-20	mwanzo	3	1	control	control_first	NA	NA	left	yes	NA	NA	no	no
4	kenya	female	23	2019-04-20	mwanzo	4	1	control	control_first	NA	NA	left	yes	NA	NA	no	no
5	kenya	female	23	2019-04-20	mwanzo	5	1	control	control_first	NA	NA	left	yes	NA	NA	no	no
6	kenya	female	23	2019-04-20	mwanzo	6	1	control	control_first	NA	NA	left	yes	NA	NA	no	no
7	kenya	female	23	2019-04-21	mwanzo	7	2	control	control_first	NA	NA	left	yes	NA	NA	no	no
8	kenya	female	23	2019-04-21	mwanzo	8	2	control	control_first	NA	NA	left	yes	NA	NA	no	no
9	kenya	female	23	2019-04-21	mwanzo	9	2	control	control_first	NA	NA	left	yes	NA	NA	no	no
10	kenya	female	23	2019-04-21	mwanzo	10	2	control	control_first	NA	NA	right	yes	NA	NA	no	no
11	kenya	female	23	2019-04-21	mwanzo	11	2	control	control_first	NA	NA	right	yes	NA	NA	no	no
12	kenya	female	23	2019-04-21	mwanzo	12	2	control	control_first	NA	NA	right	yes	NA	NA	no	no
13	kenya	female	23	2019-04-22	mwanzo	13	3	control	control_first	NA	NA	left	yes	NA	NA	no	no
14	kenya	female	23	2019-04-22	mwanzo	14	3	control	control_first	NA	NA	left	yes	NA	NA	no	no
15	kenya	female	23	2019-04-22	mwanzo	15	3	control	control_first	NA	NA	left	yes	NA	NA	no	no
16	kenya	female	23	2019-04-22	mwanzo	16	3	control	control_first	NA	NA	left	yes	NA	NA	no	no
17	kenya	female	23	2019-04-22	mwanzo	17	3	control	control_first	NA	NA	left	yes	NA	NA	no	no
18	kenya	female	23	2019-04-22	mwanzo	18	3	control	control_first	NA	NA	right	yes	NA	NA	no	no
19	kenya	female	23	2019-04-23	mwanzo	19	4	control	control_first	NA	NA	right	yes	NA	NA	no	no
20	kenya	female	23	2019-04-23	mwanzo	20	4	control	control_first	NA	NA	right	yes	NA	NA	no	no
21	kenya	female	23	2019-04-23	mwanzo	21	4	control	control_first	NA	NA	right	yes	NA	NA	no	no
22	kenya	female	23	2019-04-23	mwanzo	22	4	control	control_first	NA	NA	right	yes	NA	NA	no	no
23	kenya	female	23	2019-04-23	mwanzo	23	4	control	control_first	NA	NA	right	yes	NA	NA	no	no
24	kenya	female	23	2019-04-23	mwanzo	24	4	control	control_first	NA	NA	left	yes	NA	NA	no	no
25	kenya	female	23	2019-04-24	mwanzo	1	1	uncertainty	control_first	right	left	left	yes	NA	NA	no	no
26	kenya	female	23	2019-04-24	mwanzo	2	1	uncertainty	control_first	left	right	right	yes	NA	NA	no	no
27	kenya	female	23	2019-04-24	mwanzo	3	1	uncertainty	control_first	right	left	right	no	NA	NA	no	no
28	kenya	female	23	2019-04-24	mwanzo	4	1	uncertainty	control_first	left	left	left	yes	NA	NA	no	no
29	kenya	female	23	2019-04-24	mwanzo	5	1	uncertainty	control_first	right	right	right	yes	NA	NA	no	no
30	kenya	female	23	2019-04-24	mwanzo	6	1	uncertainty	control_first	left	right	right	no	NA	NA	no	no
31	kenya	female	23	2019-04-25	mwanzo	7	2	uncertainty	control_first	left	left	right	no	NA	NA	no	no
32	kenya	female	23	2019-04-25	mwanzo	8	2	uncertainty	control_first	right	right	right	yes	NA	NA	no	no
33	kenya	female	23	2019-04-25	mwanzo	9	2	uncertainty	control_first	left	left	right	no	NA	NA	no	no
34	kenya	female	23	2019-04-25	mwanzo	10	2	uncertainty	control_first	right	right	right	yes	NA	NA	no	no
35	kenya	female	23	2019-04-25	mwanzo	11	2	uncertainty	control_first	left	right	right	yes	NA	NA	no	no
36	kenya	female	23	2019-04-25	mwanzo	12	2	uncertainty	control_first	right	left	right	no	NA	NA	no	no
37	kenya	female	23	2019-04-26	mwanzo	13	3	uncertainty	control_first	right	right	right	yes	NA	NA	no	no
38	kenya	female	23	2019-04-26	mwanzo	14	3	uncertainty	control_first	left	left	right	no	NA	NA	no	no
39	kenya	female	23	2019-04-26	mwanzo	15	3	uncertainty	control_first	right	right	right	yes	NA	NA	no	no
40	kenya	female	23	2019-04-26	mwanzo	16	3	uncertainty	control_first	left	right	right	yes	NA	NA	no	no
41	kenya	female	23	2019-04-26	mwanzo	17	3	uncertainty	control_first	right	left	right	no	NA	NA	no	no
42	kenya	female	23	2019-04-26	mwanzo	18	3	uncertainty	control_first	left	left	right	no	NA	NA	no	no
43	kenya	female	23	2019-04-27	mwanzo	19	4	uncertainty	control_first	left	right	left	no	NA	NA	no	no
44	kenya	female	23	2019-04-27	mwanzo	20	4	uncertainty	control_first	right	left	right	no	NA	NA	no	no
45	kenya	female	23	2019-04-27	mwanzo	21	4	uncertainty	control_first	left	right	right	yes	NA	NA	no	no
46	kenya	female	23	2019-04-27	mwanzo	22	4	uncertainty	control_first	right	left	right	no	NA	NA	no	no
47	kenya	female	23	2019-04-27	mwanzo	23	4	uncertainty	control_first	left	left	right	no	NA	NA	no	no
48	kenya	female	23	2019-04-27	mwanzo	24	4	uncertainty	control_first	right	right	right	yes	NA	NA	no	no
1	kenya	female	32	2019-04-21	alley	1	1	control	control_first	NA	NA	right	yes	right	NA	yes	no
2	kenya	female	32	2019-04-21	alley	2	1	control	control_first	NA	NA	right	yes	left	NA	yes	no
3	kenya	female	32	2019-04-21	alley	3	1	control	control_first	NA	NA	right	yes	NA	NA	no	no
4	kenya	female	32	2019-04-21	alley	4	1	control	control_first	NA	NA	right	yes	left	NA	yes	no
5	kenya	female	32	2019-04-21	alley	5	1	control	control_first	NA	NA	right	yes	NA	NA	no	no
6	kenya	female	32	2019-04-21	alley	6	1	control	control_first	NA	NA	right	yes	NA	NA	no	no
7	kenya	female	32	2019-04-22	alley	7	2	control	control_first	NA	NA	right	yes	right	left	yes	yes
8	kenya	female	32	2019-04-22	alley	8	2	control	control_first	NA	NA	right	yes	right	NA	yes	no
9	kenya	female	32	2019-04-22	alley	9	2	control	control_first	NA	NA	right	yes	NA	NA	no	no
10	kenya	female	32	2019-04-22	alley	10	2	control	control_first	NA	NA	right	yes	NA	NA	no	no
11	kenya	female	32	2019-04-22	alley	11	2	control	control_first	NA	NA	right	yes	NA	NA	no	no
12	kenya	female	32	2019-04-22	alley	12	2	control	control_first	NA	NA	right	yes	NA	NA	no	no
13	kenya	female	32	2019-04-23	alley	13	3	control	control_first	NA	NA	right	yes	right	NA	yes	no
14	kenya	female	32	2019-04-23	alley	14	3	control	control_first	NA	NA	right	yes	NA	NA	no	no
15	kenya	female	32	2019-04-23	alley	15	3	control	control_first	NA	NA	right	yes	right	NA	yes	no
16	kenya	female	32	2019-04-23	alley	16	3	control	control_first	NA	NA	right	yes	left	NA	yes	no
17	kenya	female	32	2019-04-23	alley	17	3	control	control_first	NA	NA	right	yes	NA	NA	no	no
18	kenya	female	32	2019-04-23	alley	18	3	control	control_first	NA	NA	right	yes	right	NA	yes	no
19	kenya	female	32	2019-04-24	alley	19	4	control	control_first	NA	NA	right	yes	right	NA	yes	no
20	kenya	female	32	2019-04-24	alley	20	4	control	control_first	NA	NA	right	yes	NA	NA	no	no
21	kenya	female	32	2019-04-24	alley	21	4	control	control_first	NA	NA	right	yes	NA	NA	no	no
22	kenya	female	32	2019-04-24	alley	22	4	control	control_first	NA	NA	right	yes	NA	NA	no	no
23	kenya	female	32	2019-04-24	alley	23	4	control	control_first	NA	NA	right	yes	NA	NA	no	no
24	kenya	female	32	2019-04-24	alley	24	4	control	control_first	NA	NA	right	yes	NA	NA	no	no
25	kenya	female	32	2019-04-25	alley	1	1	uncertainty	control_first	right	right	right	yes	right	NA	yes	no
26	kenya	female	32	2019-04-25	alley	2	1	uncertainty	control_first	left	left	right	no	right	NA	yes	no
27	kenya	female	32	2019-04-25	alley	3	1	uncertainty	control_first	right	right	right	yes	NA	NA	no	no
28	kenya	female	32	2019-04-25	alley	4	1	uncertainty	control_first	left	right	right	yes	right	NA	yes	no
29	kenya	female	32	2019-04-25	alley	5	1	uncertainty	control_first	right	left	right	no	NA	NA	no	no
30	kenya	female	32	2019-04-25	alley	6	1	uncertainty	control_first	left	left	right	no	right	NA	yes	no
31	kenya	female	32	2019-04-26	alley	7	2	uncertainty	control_first	left	right	right	yes	right	NA	yes	no
32	kenya	female	32	2019-04-26	alley	8	2	uncertainty	control_first	right	left	right	no	NA	NA	no	no
33	kenya	female	32	2019-04-26	alley	9	2	uncertainty	control_first	left	right	right	yes	right	NA	yes	no
34	kenya	female	32	2019-04-26	alley	10	2	uncertainty	control_first	right	left	left	yes	right	left	yes	yes
35	kenya	female	32	2019-04-26	alley	11	2	uncertainty	control_first	left	left	left	yes	right	left	yes	yes
36	kenya	female	32	2019-04-26	alley	12	2	uncertainty	control_first	right	right	right	yes	right	NA	yes	no
37	kenya	female	32	2019-04-27	alley	13	3	uncertainty	control_first	right	left	right	no	right	NA	yes	no
38	kenya	female	32	2019-04-27	alley	14	3	uncertainty	control_first	left	right	right	yes	right	NA	yes	no
39	kenya	female	32	2019-04-27	alley	15	3	uncertainty	control_first	right	left	left	yes	right	NA	yes	no
40	kenya	female	32	2019-04-27	alley	16	3	uncertainty	control_first	left	left	left	yes	right	left	yes	yes
41	kenya	female	32	2019-04-27	alley	17	3	uncertainty	control_first	right	right	right	yes	right	NA	yes	no
42	kenya	female	32	2019-04-27	alley	18	3	uncertainty	control_first	left	right	right	yes	right	NA	yes	no
43	kenya	female	32	2019-04-28	alley	19	4	uncertainty	control_first	left	left	left	yes	right	left	yes	yes
44	kenya	female	32	2019-04-28	alley	20	4	uncertainty	control_first	right	right	right	yes	right	NA	yes	no
45	kenya	female	32	2019-04-28	alley	21	4	uncertainty	control_first	left	right	right	yes	right	NA	yes	no
46	kenya	female	32	2019-04-28	alley	22	4	uncertainty	control_first	right	left	left	yes	right	left	yes	yes
47	kenya	female	32	2019-04-28	alley	23	4	uncertainty	control_first	left	right	right	yes	right	NA	yes	no
48	kenya	female	32	2019-04-28	alley	24	4	uncertainty	control_first	right	left	left	yes	right	left	yes	yes
1	kenya	male	35	2019-04-21	safari	1	1	uncertainty	test_first	right	right	left	no	left	NA	yes	no
2	kenya	male	35	2019-04-21	safari	2	1	uncertainty	test_first	left	left	left	yes	NA	NA	no	no
3	kenya	male	35	2019-04-21	safari	3	1	uncertainty	test_first	right	right	left	no	right	NA	yes	no
4	kenya	male	35	2019-04-21	safari	4	1	uncertainty	test_first	left	right	left	no	NA	NA	no	no
5	kenya	male	35	2019-04-21	safari	5	1	uncertainty	test_first	right	left	left	yes	NA	NA	no	no
6	kenya	male	35	2019-04-21	safari	6	1	uncertainty	test_first	left	left	left	yes	right	NA	yes	no
7	kenya	male	35	2019-04-22	safari	7	2	uncertainty	test_first	left	right	right	yes	NA	NA	no	no
8	kenya	male	35	2019-04-22	safari	8	2	uncertainty	test_first	right	left	right	no	NA	NA	no	no
9	kenya	male	35	2019-04-22	safari	9	2	uncertainty	test_first	left	right	right	yes	left	right	yes	yes
10	kenya	male	35	2019-04-22	safari	10	2	uncertainty	test_first	right	left	right	no	NA	NA	no	no
11	kenya	male	35	2019-04-22	safari	11	2	uncertainty	test_first	left	left	left	yes	right	NA	yes	no
12	kenya	male	35	2019-04-22	safari	12	2	uncertainty	test_first	right	right	left	no	NA	NA	no	no
13	kenya	male	35	2019-04-23	safari	13	3	uncertainty	test_first	right	left	left	yes	NA	NA	no	no
14	kenya	male	35	2019-04-23	safari	14	3	uncertainty	test_first	left	right	right	yes	NA	NA	no	no
15	kenya	male	35	2019-04-23	safari	15	3	uncertainty	test_first	right	left	left	yes	NA	NA	no	no
16	kenya	male	35	2019-04-23	safari	16	3	uncertainty	test_first	left	left	left	yes	left	NA	yes	no
17	kenya	male	35	2019-04-23	safari	17	3	uncertainty	test_first	right	right	left	no	NA	NA	no	no
18	kenya	male	35	2019-04-23	safari	18	3	uncertainty	test_first	left	right	left	no	NA	NA	no	no
19	kenya	male	35	2019-04-24	safari	19	4	uncertainty	test_first	left	left	left	yes	NA	NA	no	no
20	kenya	male	35	2019-04-24	safari	20	4	uncertainty	test_first	right	right	left	no	NA	NA	no	no
21	kenya	male	35	2019-04-24	safari	21	4	uncertainty	test_first	left	left	left	yes	NA	NA	no	no
22	kenya	male	35	2019-04-24	safari	22	4	uncertainty	test_first	right	right	left	no	NA	NA	no	no
23	kenya	male	35	2019-04-24	safari	23	4	uncertainty	test_first	left	right	left	no	NA	NA	no	no
24	kenya	male	35	2019-04-24	safari	24	4	uncertainty	test_first	right	left	left	yes	NA	NA	no	no
25	kenya	male	35	2019-04-25	safari	1	1	control	test_first	NA	NA	left	yes	NA	NA	no	no
26	kenya	male	35	2019-04-25	safari	2	1	control	test_first	NA	NA	right	yes	NA	NA	no	no
27	kenya	male	35	2019-04-25	safari	3	1	control	test_first	NA	NA	left	yes	right	NA	yes	no
28	kenya	male	35	2019-04-25	safari	4	1	control	test_first	NA	NA	left	yes	NA	NA	no	no
29	kenya	male	35	2019-04-25	safari	5	1	control	test_first	NA	NA	left	yes	NA	NA	no	no
30	kenya	male	35	2019-04-25	safari	6	1	control	test_first	NA	NA	left	yes	NA	NA	no	no
31	kenya	male	35	2019-04-26	safari	7	2	control	test_first	NA	NA	left	yes	NA	NA	no	no
32	kenya	male	35	2019-04-26	safari	8	2	control	test_first	NA	NA	left	yes	NA	NA	no	no
33	kenya	male	35	2019-04-26	safari	9	2	control	test_first	NA	NA	left	yes	NA	NA	no	no
34	kenya	male	35	2019-04-26	safari	10	2	control	test_first	NA	NA	right	yes	NA	NA	no	no
35	kenya	male	35	2019-04-26	safari	11	2	control	test_first	NA	NA	right	yes	NA	NA	no	no
36	kenya	male	35	2019-04-26	safari	12	2	control	test_first	NA	NA	left	yes	NA	NA	no	no
37	kenya	male	35	2019-04-27	safari	13	3	control	test_first	NA	NA	right	yes	NA	NA	no	no
38	kenya	male	35	2019-04-27	safari	14	3	control	test_first	NA	NA	left	yes	NA	NA	no	no
39	kenya	male	35	2019-04-27	safari	15	3	control	test_first	NA	NA	left	yes	NA	NA	no	no
40	kenya	male	35	2019-04-27	safari	16	3	control	test_first	NA	NA	left	yes	NA	NA	no	no
41	kenya	male	35	2019-04-27	safari	17	3	control	test_first	NA	NA	left	yes	NA	NA	no	no
42	kenya	male	35	2019-04-27	safari	18	3	control	test_first	NA	NA	left	yes	NA	NA	no	no
43	kenya	male	35	2019-04-28	safari	19	4	control	test_first	NA	NA	left	yes	NA	NA	no	no
44	kenya	male	35	2019-04-28	safari	20	4	control	test_first	NA	NA	left	yes	NA	NA	no	no
45	kenya	male	35	2019-04-28	safari	21	4	control	test_first	NA	NA	left	yes	right	NA	yes	no
46	kenya	male	35	2019-04-28	safari	22	4	control	test_first	NA	NA	left	yes	NA	NA	no	no
47	kenya	male	35	2019-04-28	safari	23	4	control	test_first	NA	NA	left	yes	NA	NA	no	no
48	kenya	male	35	2019-04-28	safari	24	4	control	test_first	NA	NA	left	yes	NA	NA	no	no

## Sheet: Description_variables
VARIABLE NAME		DESCRIPTION								#VALUE!
all_trials		A total of 48 trials per chimpanzee
field_site		Kenya
subject_sex		Female or male
subject_age		Age of chimpanzee at the moment of testing
date		Date the experiment took place
subject		Chimpanzee name
trial_no		Trial within condition (24 trials/condition)
session		Session per condition (4 sessions/condition)
condition		Control (safe) or uncertainty
condition_order		Control or uncertainty (test) first
first_food_location		Describes the location of the food (left or right) before the shuffling. In the uncertain condition, one bucket contained half an apple and the other bucket was empty.
food_uncert_option		Describes the location of the food (left or right) after the shuffling. In the uncertain condition, one bucket contained half an apple and the other bucket was empty.
side_choice		Describes which bucket was chosen after the search phase (left or right)
success		Describes whether chimpanzees got food (yes or no)
first_search		Describes which bucket was opened first (right or left; NA if there was no search)
second_search		Describes which bucket was opened second (right or left; NA if there was no search)
searched_one		Describes whether chimpanzees searched at least one bucket (yes or no)
searched_both		Describes whether chimpanzees searched both buckets (yes or no)
